# Supplementary material for: Distinct colonization patterns and cDNA-AFLP transcriptome profiles in compatible and incompatible interactions between melon and different races of Fusarium oxysporum f. sp. melonis
Source: BMC Genomics. 2011 Feb 21;12:122. doi: 10.1186/1471-2164-12-122 (PMC3048547; doi:10.1186/1471-2164-12-122)
Supplement: Additional file 1 — Complete list of melon genes modulated by infection with avirulent (ISPaVe1070 race1) or virulent (ISPaVe1018 and ISPaVe1083 strains of race 1,2) strains of Fusarium oxysporum f. sp. melonis, organized by clusters as defined in the results section. Identification numbers (ID) correspond to the progressive numbering of bands in the gels. The primer combination used to visualize each band (Bst-Mse column) and the corresponding length of the fragment are reported, along with the accession number retrieved from the Melon Unigene or Uniprot database, the annotation, the corresponding blast score, and the functional category to which each transcript was assigned. In addition, the file reports the expression profile of each transcript, estimated on the basis of the band intensity with a score ranging from -3 to 3, in comparison to the corresponding band in the mock-inoculated controls. [file 1471-2164-12-122-S1.XLS]

## Sheet: Foglio1
Additional file 1: Complete list of TDFs from infected melon plants.
ID	Bst-Mse	Length (bp)	Melon Unigene 4.0	Uniprot	Annotation	Blast score	Category	Avirulent ISPaVe1070				Virulent ISPaVe1018				Virulent ISPaVe1083
								2 dpi	4 dpi	8 dpi	21 dpi	2 dpi	4 dpi	8 dpi	21 dpi	2 dpi	4 dpi	8 dpi	21 dpi
CLUSTER A: TDFs specifically modulated in the incompatible interaction
P893	TC-TA	220	--	Q9LEV3;	Uncharacterized protein At5g10860, mitochondrial precursor salin stress	2e-17	Defence response	0	1	0	2	0	0	0	0	0	0	0	0
P552	CT-GT	193	MU45835	P48351;	Catalase isozyme 3	2e-80	Defence response	0	0	1	0	0	0	0	0	0	0	0	0
P353	CG-CC	204	MU45488	--	auxin-responsive protein IAA	6e-77	Metabolism	0	0	0	1	0	0	0	0	0	0	0	0
P180	TA-AG	232	--	--			No hit found	0	0	1	1	0	0	0	0	0	0	0	0
P774	TA-CT	255	--	--			No hit found	0	0	1	1	0	0	0	0	0	0	0	0
P1376	TC-GC	77	--	--			No hit found	0	2	0	0	0	0	0	0	0	0	0	0
P1437	TA-CC	126	--	--			No hit found	0	-1	1	2	0	0	0	0	0	0	0	0
P696	CG-TC	192	--	--			Orphan	0	2	1	0	0	0	0	0	0	0	0	0
P974	CT-TT	203	--	--			Orphan	0	2	0	1	0	0	0	0	0	0	0	0
P355	CG-CC	153	MU54667	--	putative calmodulin-related protein	3e-41	Signal transduction	0	1	1	1	0	0	0	0	0	0	0	0
P84	TT-TT	113	MU60755	--	fringe-related protein	2e-35	Signal transduction	0	1	0	1	0	0	0	0	0	0	0	0
P1257	TG-AA	119	MU54228	--	Protein translocase SEC61 complex gamma subunit	4e-40	Transport	0	-1	0	1	0	0	0	0	0	0	0	0
P615	CT-GC	191	MU47935	--	unknown protein	1e-37	Unknown protein	0	-2	-1	-2	0	0	0	0	0	0	0	0
CLUSTER B: TDFs specifically modulated in the compatible interaction at all time points
P431	CC-TC	254	--	Q69LA6;	Probable pyridoxal biosynthesis protein PDX1.1.	2e-28	Metabolism	0	0	0	0	1	1	-1	-2	1	1	-1	-1
P75	TT-TA	248	MU54623	--	Transmembrane CLPTM1 family protein	7e-56	Signal transduction	0	0	0	0	-1	-1	1	1	-1	-1	1	1
P299	CG-CA	227	--	Q9SR82;	Hypothetical protein Vitis vinifera	1e-26	Unknown	0	0	0	0	1	1	1	0	1	1	1	0
CLUSTER C: TDFs specifically modulated in the compatible interaction, only at late time points (8 and 21 dpi)
P1295	TC-CA	367	--	B9S109;	Glucan endo-1,3-beta-glucosidase; Vitis vinifera	2e-12	Defence response	0	0	0	0	0	0	0	3	0	0	0	3
P1091	CG-GA	402	--	Q06215;	Polyphenol oxidase A1, chloroplast precursor (EC 1.10.3.1) (PPO)(Catechol oxidase).	2e-23	Defence response	0	0	0	0	0	0	0	2	0	0	0	2
P1247	CA-AC	120	MU43340	P93095;	putative major latex protein	3e-56	Defence response	0	0	0	0	0	0	1	2	0	0	1	2
P1190	CA-GT	402	MU45840	--	type I proteinase inhibitor-like protein	1e-123	Defence response	0	0	0	0	0	0	0	1	0	0	0	1
P554	CT-GT	210	MU45886	P09918;	13S-lipoxygenase	2e-27	Defence response	0	0	0	0	0	0	0	2	0	0	0	3
P1275	TG-TT	173	MU46949	O65351;	putative serine protease	6e-83	Defence response	0	0	0	0	0	0	0	1	0	0	0	2
P767	CA-CG	115	MU47701	Q39799;	Endochitinase 1 precursor (EC 3.2.1.14).	4e-50	Defence response	0	0	0	0	0	0	1	2	0	0	1	2
P441	CC-TC	62	MU48220	--	CTV.20 (citrus tristeza virus R gene)	4e-29	Defence response	0	0	0	0	0	0	0	1	0	0	0	1
P389b	CG-CG	61	MU53991	--	heavy-metal-assoc domain-containing prot	1e-16	Defence response	0	0	0	0	0	0	0	1	0	0	0	1
P1468	CA-GG	97	MU57629	--	macrophage migration inhibitory factor family protein / MIF family protein	1e-45	Defence response	0	0	0	0	0	0	0	2	0	0	0	2
P763	CA-CC	167	--	Q8S0S6	Gibberellin 2-oxidase	3e-12	Metabolism	0	0	0	0	0	0	0	1	0	0	0	1
P1017	TT-GT	371	--	Q9ZRZ8	DEAD-box ATP-dependent RNA helicase 28 (EC 3.6.1.-)	1E-09	Metabolism	0	0	0	0	0	0	0	1	0	0	0	1
P1264	TG-AT	120	--	O04287	Peptidyl-prolyl isomerase FKBP12 (EC 5.2.1.8) (12 kDa FK506-binding protein) (12 kDa FKBP) (FKBP-12) (Immunophilin FKBP12) (Peptidyl-prolyl cis-trans isomerase) (PPIase) (Rotamase)	3E-06	Metabolism	0	0	0	0	0	0	0	1	0	0	0	1
P1274	TG-TT	198	--	D7U3N2;	N-6 Adenine specific DNA methylase Vitis vinifera	5e-13	Metabolism	0	0	0	0	0	0	0	1	0	0	0	1
P761	CA-CC	186	--	O49432;	Hypothetical protein Vitis vinifera; similar to At4g20050 Polygalatturonase	3e-15	Metabolism	0	0	0	0	0	0	0	2	0	0	0	2
P549	CT-GT	231	--	Q38946;	Glutamate dehydrogenase 2 (EC 1.4.1.3) (GDH 2).	4e-34	Metabolism	0	0	0	0	0	0	0	2	0	0	0	2
P72	TT-TA	322	--	Q42523;	Methylcrotonoyl-CoA carboxylase subunit alpha, mitochondrial precursor(EC 6.4.1.4) (3-methylcrotonyl-CoA carboxylase 1) (MCCase subunitalpha) (3-methylcrotonyl-CoA:carbon dioxide ligase subunit alpha).	1e-43	Metabolism	0	0	0	0	0	0	0	1	0	0	0	1
P663	CG-TA	214	--	Q52T38;	Palmitoyltransferase TIP1 (EC 2.3.1.-) (Ankyrin repeat-containing S-palmitoyltransferase) (Protein TIP GROWTH DEFECTIVE 1).	7e-29	Metabolism	0	0	0	0	0	0	0	1	0	0	0	1
P551	CT-GT	216	--	Q5GIS9;	Ulp1-like peptidase (Ulp1 peptidase-like)	2e-27	Metabolism	0	0	0	0	0	0	0	1	0	0	0	1
P847	CT-AA	97	--	Q8S920;	Ubiquitin-conjugating enzyme E27 kDa 11 (EC 6.3.2.19) (Ubiquitin-protein ligase 11) (Ubiquitin carrier protein 11).	3e-11	Metabolism	0	0	0	0	0	0	1	1	0	0	0	1
P652	CG-AG	210	--	Q94KR7;	Translation initiation factor IF-1, chloroplast precursor.	2e-11	Metabolism	0	0	0	0	0	0	0	-1	0	0	0	-1
P673	CG-TT	273	--	Q9M1B9;	Probable fructokinase-4 (EC 2.7.1.4).	3e-33	Metabolism	0	0	0	0	miss	0	0	1	0	0	0	1
P1200	CA-GT	160	MU43899	--	Ribosomal protein S5, bacterial and organelle form	6E-06	Metabolism	0	0	0	0	0	0	0	2	0	0	0	2
P769	CA-CG	141	MU43951	Q9S7X3;	UBQ14 (ubiquitin 14); protein binding	6e-61	Metabolism	0	0	0	0	0	0	0	2	0	0	0	2
P1241b	CA-AC	330	MU45180	--	isocitrate dehydrogenase	5e-113	Metabolism	0	0	0	0	0	0	0	1	0	0	0	1
P1390	TA-GC	393	MU46079	A5C166;	ORMDL family protein	3e-136	Metabolism	0	0	0	0	0	0	0	1	0	0	0	1
P1028	TT-GC	147	MU46845	--	NRS/ER (NUCLEOTIDE-RHAMNOSE SYNTHASE/EPIMERASE-REDUCTASE)	7e-64	Metabolism	0	0	0	0	0	0	0	2	0	0	0	1
P962	CT-TT	175	MU48285	--	12-oxophytodienoate reductase	3e-27	Metabolism	0	0	0	0	0	0	1	2	0	0	1	2
P216	TA-TA	161	MU49875	O23784;	patatin-like protein	1e-71	Metabolism	0	0	0	0	0	0	0	2	0	0	0	2
P1299	TC-CA	127	MU50100	--	peripheral-type benzodiazepine receptor	5e-55	Metabolism	0	0	0	0	0	0	0	2	0	0	0	2
P1178b	CA-GA	293	MU54470	P48980;	ss-galactosidase	7e-149	Metabolism	0	0	0	0	0	0	0	1	0	0	0	1
P536	CT-GA	111	MU54648	--	putative dioscorin class A precursor	2e-51	Metabolism	0	0	0	0	0	0	0	3	0	0	0	3
P1485	CC-CA	316	MU64751	P12411;	Tubulin beta-1 chain (Beta-1 tubulin)	8e-155	Metabolism	0	0	0	0	0	0	0	1	0	0	0	1
P10	TA-AC	496	--	--			No hit found	0	0	0	0	0	0	0	1	0	0	0	1
P31bis	TT-AA	164	--	--			No hit found	0	0	0	0	0	0	0	1	0	0	0	1
P64	TT-AC	153	--	--			No hit found	0	0	0	0	0	0	-1	-1	0	0	0	-1
P110	TG-GT	206	--	--			No hit found	0	0	0	0	0	0	0	-1	0	0	0	-1
P192	TA-AG	101	--	--			No hit found	0	0	0	0	0	0	0	1	0	0	0	1
P339	CG-CT	94	--	--			No hit found	0	0	0	0	0	0	0	1	0	0	0	1
P396	CC-TA	288	--	--			No hit found	0	0	0	0	0	0	0	1	0	0	0	1
P465	CC-TG	113	--	--			No hit found	0	0	0	0	0	0	0	1	0	0	0	1
P623	CT-GG	310	--	--			No hit found	0	0	0	0	0	0	0	2	0	0	0	2
P639	CG-AT	129	--	--			No hit found	0	0	0	0	0	0	0	3	0	0	0	3
P690	CG-TC	206	--	--			No hit found	0	0	0	0	0	0	0	1	0	0	0	1
P752	CA-CT	209	--	--			No hit found	0	0	0	0	0	0	0	2	0	0	0	1
P794	TC-AA	146	--	--			No hit found	0	0	0	0	0	0	0	2	0	0	0	1
P883	TC-AG	212	--	--			No hit found	0	0	0	0	0	0	0	2	0	0	0	2
P900	TC-TA	96	--	--			No hit found	0	0	0	0	0	0	0	1	0	0	0	1
P906	TC-TT	163	--	--			No hit found	0	0	0	0	0	0	0	2	0	0	0	2
P1073	CC-GC	705	--	--			No hit found	0	0	0	0	0	0	0	1	0	0	0	1
P1096	CG-GA	172	--	--			No hit found	0	0	0	0	0	0	0	-1	0	0	0	-1
P1194	CA-GT	354	--	--			No hit found	0	0	0	0	0	0	0	1	0	0	0	1
P1389	TA-GT	69	--	--			No hit found	0	0	0	0	0	0	0	2	0	0	0	2
P1427	TG-CG	177	--	--			No hit found	0	0	0	0	0	0	0	1	0	0	0	2
P1470	CA-GG	92	--	--			No hit found	0	0	0	0	0	0	0	1	0	0	0	1
P23	TT-AA	285	--	--			Orphan	0	0	0	0	0	0	0	1	0	0	0	1
P45	TT-AT	226	--	--			Orphan	0	0	0	0	0	0	0	1	0	0	0	1
P76	TT-TA	267	--	--			Orphan	0	0	0	0	0	0	0	1	0	0	0	1
P98	TG-GA	244	--	--			Orphan	0	0	0	0	0	0	0	2	0	0	0	2
P105	TG-GT	301	--	--			Orphan	0	0	0	0	0	0	0	2	0	0	0	1
P112	TG-GT	170	--	--			Orphan	0	0	0	0	0	0	0	1	0	0	0	1
P113	TG-GT	153	--	--			Orphan	0	0	0	0	0	0	0	1	0	0	0	1
P134	TG-GC	247	--	--			Orphan	0	0	0	0	0	0	0	1	0	0	0	1
P150	TG-GG	93	--	--			Orphan	0	0	0	0	0	0	0	2	0	0	0	2
P166	TA-AA	197	--	--			Orphan	0	0	0	0	0	0	0	2	0	0	0	2
P184	TA-AG	161	--	--			Orphan	0	0	0	0	0	0	0	1	0	0	0	1
P225	TA-TT	206	--	--			Orphan	0	0	0	0	0	0	0	1	0	0	0	1
P239	TA-TG	155	--	--			Orphan	0	0	0	0	0	0	0	1	0	0	0	1
P242	TA-TG	109	--	--			Orphan	0	0	0	0	0	0	0	1	0	0	0	1
P243	TA-TG	173	--	--			Orphan	0	0	0	0	0	0	0	1	0	0	0	1
P262	TT-CA	303	--	--			Orphan	0	0	0	0	0	0	0	2	0	0	0	2
P288	TT-CC	104	--	--			Orphan	0	0	0	0	0	0	0	2	0	0	1	2
P319	CG-CT	363	--	--			Orphan	0	0	0	0	0	0	0	1	0	0	0	1
P325	CG-CT	265	--	--			Orphan	0	0	0	0	0	0	0	0	0	0	0	2
P335	CG-CT	166	--	--			Orphan	0	0	0	0	0	0	0	2	0	0	0	2
P358	CG-CC	184	--	--			Orphan	0	0	0	0	0	0	0	1	0	0	0	1
P360	CG-CC	237	--	--			Orphan	0	0	0	0	0	0	0	1	0	0	0	1
P367	CG-CG	339	--	--			Orphan	0	0	0	0	0	0	0	1	0	0	0	1
P398	CC-TA	136	--	--			Orphan	0	0	0	0	0	0	0	2	0	0	0	2
P401	CC-TA	176	--	--			Orphan	0	0	0	0	0	0	0	1	0	0	0	1
P432	CC-TC	428	--	--			Orphan	0	0	0	0	0	0	0	-1	0	0	1	2
P435	CC-TC	310	--	--			Orphan	0	0	0	0	0	0	0	1	0	0	0	1
P445	CC-TC	97	--	--			Orphan	0	0	0	0	0	0	0	1	0	0	0	1
P446	CC-TC	105	--	--			Orphan	0	0	0	0	0	0	0	3	0	0	1	3
P458	CC-TG	182	--	--			Orphan	0	0	0	0	0	0	0	1	0	0	0	1
P459	CC-TG	199	--	--			Orphan	0	0	0	0	0	0	0	2	0	0	0	2
P463	CC-TG	135	--	--			Orphan	0	0	0	0	0	0	0	2	0	0	0	1
P480	CT-CA	103	--	--			Orphan	0	0	0	0	0	0	0	2	0	0	0	1
P488	CT-CT	154	--	--			Orphan	0	0	0	0	0	0	0	2	0	0	0	0
P511	CT-CG	197	--	--			Orphan	0	0	0	0	0	0	0	2	0	0	0	1
P529	CT-GA	283	--	--			Orphan	0	0	0	0	0	0	0	1	0	0	0	1
P533	CT-GA	215	--	--			Orphan	0	0	0	0	0	0	0	1	0	0	0	1
P555	CT-GT	222	--	--			Orphan	0	0	0	0	0	0	0	2	0	0	0	2
P556	CT-GT	197	--	--			Orphan	0	0	0	0	0	0	0	1	0	0	0	1
P602	CT-GT	127	--	--			Orphan	0	0	0	0	0	0	0	1	0	0	0	2
P607	CT-GC	297	--	--			Orphan	0	0	0	0	0	0	0	2	0	0	0	2
P612	CT-GC	253	--	--			Orphan	0	0	0	0	0	0	0	1	0	0	0	1
P626	CT-GG	215	--	--			Orphan	0	0	0	0	0	0	0	1	0	0	0	1
P632	CG-AA	253	--	--			Orphan	0	0	0	0	0	0	0	2	0	0	0	2
P634	CG-AA	174	--	--			Orphan	0	0	0	0	0	0	0	2	0	0	0	2
P636	CG-AT	167	--	--			Orphan	0	0	0	0	0	0	0	2	0	0	0	2
P654	CG-AG	147	--	--			Orphan	0	0	0	0	0	0	0	1	0	0	0	1
P655	CG-AG	133	--	--			Orphan	0	0	0	0	0	0	0	1	0	0	0	1
P665	CG-TA	219	--	--			Orphan	0	0	0	0	0	0	0	2	0	0	0	1
P666	CG-TA	177	--	--			Orphan	0	0	0	0	0	0	0	1	0	0	0	2
P676	CG-TT	239	--	--			Orphan	0	0	0	0	0	0	0	1	0	0	0	1
P725	CA-TT	143	--	--			Orphan	0	0	0	0	0	0	0	1	0	0	0	1
P762	CA-CC	212	--	--			Orphan	0	0	0	0	0	0	0	2	0	0	0	2
P776	TA-CT	235	--	--			Orphan	0	0	0	0	0	0	0	1	0	0	0	1
P820	TC-AC	328	--	--			Orphan	0	0	0	0	0	0	0	2	0	0	0	2
P833	TC-AC	84	--	--			Orphan	0	0	0	0	0	0	0	2	0	0	0	2
P868	CT-AC	95	--	--			Orphan	0	0	0	0	0	0	0	2	0	0	1	2
P899	TC-TA	132	--	--			Orphan	0	0	0	0	0	0	0	2	0	0	1	2
P912	TC-TT	129	--	--			Orphan	0	0	0	0	0	0	0	2	0	0	0	2
P913	TC-TT	117	--	--			Orphan	0	0	0	0	0	0	0	3	0	0	0	3
P932	TC-TG	113	--	--			Orphan	0	0	0	0	0	0	0	1	0	0	0	1
P943	CT-TA	276	--	--			Orphan	0	0	0	0	0	0	0	2	0	0	0	2
P969	CT-TT	106	--	--			Orphan	0	0	0	0	0	0	0	1	0	0	0	1
P1036	TT-GG	230	--	--			Orphan	0	0	0	0	0	0	0	1	0	0	0	1
P1041	TT-GG	68	--	--			Orphan	0	0	0	0	0	0	0	1	0	0	0	1
P1132	CG-GC	263	--	--			Orphan	0	0	0	0	0	0	0	3	0	0	0	3
P1133	CG-GC	180	--	--			Orphan	0	0	0	0	0	0	0	2	0	0	0	2
P1144	CG-GG	225	--	--			Orphan	0	0	0	0	0	0	0	1	0	0	0	1
P1161	CC-AT	246	--	--			Orphan	0	0	0	0	0	0	0	2	0	0	0	1
P1193	CA-GT	218	--	--			Orphan	0	0	0	0	0	0	0	1	0	0	0	1
P1215	CA-GC	197	--	--			Orphan	0	0	0	0	0	0	0	1	0	0	0	1
P1223	CA-AA	235	--	--			Orphan	0	0	0	0	0	0	0	3	0	0	0	3
P1226	CA-AA	246	--	--			Orphan	0	0	0	0	0	0	0	1	0	0	0	1
P1240	CA-AC	396	--	--			Orphan	0	0	0	0	0	0	0	1	0	0	0	1
P1250	CA-AG	277	--	--			Orphan	0	0	0	0	0	0	0	1	0	0	0	1
P1251	CA-AG	247	--	--			Orphan	0	0	0	0	0	0	0	1	0	0	0	1
P1255	TG-AA	247	--	--			Orphan	0	0	0	0	0	0	0	1	0	0	0	1
P1256	TG-AA	191	--	--			Orphan	0	0	0	0	0	0	0	2	0	0	0	2
P1259	TG-AT	325	--	--			Orphan	0	0	0	0	0	0	0	1	0	0	0	1
P1260	TG-AT	282	--	--			Orphan	0	0	0	0	0	0	0	1	0	0	0	1
P1276	TG-TT	116	--	--			Orphan	0	0	0	0	0	0	0	3	0	0	0	2
P1286	TG-TC	93	--	--			Orphan	0	0	0	0	0	0	0	1	0	0	0	2
P1291	TC-CA	410	--	--			Orphan	0	0	0	0	0	0	0	1	0	0	0	1
P1301	TC-CA	126	--	--			Orphan	0	0	0	0	0	0	0	2	0	0	0	2
P1303	TC-CA	54	--	--			Orphan	0	0	0	0	0	0	0	1	0	0	0	1
P1345	TC-GA	160	--	--			Orphan	0	0	0	0	0	0	0	3	0	0	0	3
P1358	TC-GG	292	--	--			Orphan	0	0	0	0	0	0	0	2	0	0	0	2
P1364	TC-GC	289	--	--			Orphan	0	0	0	0	0	0	0	1	0	0	0	1
P1374	TC-GC	106	--	--			Orphan	0	0	0	0	0	0	0	2	0	0	0	2
P1375	TC-GC	96	--	--			Orphan	0	0	0	0	0	0	0	3	0	0	0	3
P1384	TA-GT	337	--	--			Orphan	0	0	0	0	0	0	0	2	0	0	0	2
P1388	TA-GT	76	--	--			Orphan	0	0	0	0	0	0	0	2	0	0	0	2
P1408	TA-GG	129	--	--			Orphan	0	0	0	0	0	0	0	2	0	0	0	2
P1414	TG-CT	127	--	--			Orphan	0	0	0	0	0	0	0	1	0	0	0	1
P1415	TG-CT	93	--	--			Orphan	0	0	0	0	0	0	0	2	0	0	0	2
P1416	TG-CT	190	--	--			Orphan	0	0	0	0	0	0	1	2	0	0	1	2
P1428	TG-CG	85	--	--			Orphan	0	0	0	0	0	0	0	1	0	0	0	1
P1429	TG-CG	62	--	--			Orphan	0	0	0	0	0	0	1	2	0	0	1	2
P1438	TA-CC	162	--	--			Orphan	0	0	0	0	0	0	0	2	0	0	0	2
P1442	TA-CG	186	--	--			Orphan	0	0	0	0	0	0	0	1	0	0	0	1
P1444	TA-CG	68	--	--			Orphan	0	0	0	0	0	0	0	2	0	0	0	2
P1465	CA-GG	186	--	--			Orphan	0	0	0	0	0	0	0	1	0	0	0	1
P1472	TG-AG	281	--	--			Orphan	0	0	0	0	0	0	0	1	0	0	0	1
P1481	TC-TC	186	--	--			Orphan	0	0	0	0	0	0	0	2	0	0	0	2
P1500	CC-CC	198	--	--			Orphan	0	0	0	0	0	0	0	1	0	0	0	1
P1501	CC-CC	190	--	--			Orphan	0	0	0	0	0	0	0	1	0	0	0	1
P1242	CA-AC	228	--	O81970	Cytochrome P450 71A9 (EC 1.14.-.-) (P450 CP1).	2E-09	Photosyntesis and electron transport	0	0	0	0	0	0	0	1	0	0	0	1
P1351	TC-GG	214	--	Q00X31	Cytochrome b5 (ISS).	1E-09	Photosyntesis and electron transport	0	0	0	0	0	0	0	1	0	0	0	1
P1083	CC-GG	273	--	B9RB98;	Photosystem 1 P700 Chlorophyll a apoprotein A1	2e-25	Photosyntesis and electron transport	0	0	0	0	0	0	0	3	0	0	0	3
P1076	CC-GC	158	MU54160	Q69S39;	Cytochrome b6-f complex iron-sulfur subunit, chloroplast precursor (Rieske iron-sulfur protein)	2e-61	Photosyntesis and electron transport	0	0	0	0	0	0	0	1	0	0	0	1
P1191	CA-GT	142	MU54410	Q9M9M9;	NADH:ubiquinone oxidoreductase family protein	5e-46	Photosyntesis and electron transport	0	0	0	0	0	0	0	1	0	0	0	1
P277	TT-CC	233	MU64798	Q42716;	cytochrome P450	1e-14	Photosyntesis and electron transport	0	0	0	0	0	0	0	1	0	0	0	1
P12	TA-AC	263	--	AY357214	Cucumis melo mitochondrial Ty1/copia retrotransposon pol polyprotein pseudogene and 18S ribosomal RNA (rrn18) gene, complete	1e-110	Response to stimulus	0	0	0	0	0	0	0	-1	0	0	0	-1
P1463	CA-GG	35	MU43360	--	senescence-inducible chloroplast stay-green protein 1	6e-11	Response to stimulus	0	0	0	0	0	0	1	2	0	0	1	2
P257	TT-CA	354	MU52195	Q75GK0;	IAA type protein	0	Response to stimulus	0	0	0	0	0	0	1	2	0	0	1	2
P1367	TC-GC	277	--	P92983	Proline oxidase, mitochondrial precursor (EC 1.5.99.8) (Osmoticstress-induced proline dehydrogese).	2e-10	Response to stimulus	0	0	0	0	0	0	0	1	0	0	0	1
P644	CG-AC	187	--	B9GL14;	TRE1 protein	1e-11	Response to stimulus	0	0	0	0	0	0	0	1	0	0	0	1
P1409	TG-CA	305	--	O24174;	Betaine aldehyde dehydrogenase (EC 1.2.1.8) (BADH).	2e-18	Response to stimulus	0	0	0	0	0	0	0	1	0	0	0	1
P1011	TT-GA	118	--	Q9LSQ4;	Indole-3-acetic acid-amido synthetase GH3.6 (EC 6.3.2.-) (Auxin-responsive GH3-like protein 6) (AtGH3-6) (Protein DWARF IN LIGHT 1)(DFL-1).	2e-16	Response to stimulus	0	0	0	0	0	0	0	1	0	0	0	1
P1430	TA-CC	422	--	Q9S795;	Betaine aldehyde dehydrogenase 1, chloroplast precursor (EC 1.2.1.8)(BADH) (Aldehyde dehydrogenase family 10 member A8).	4e-23	Response to stimulus	0	0	0	0	0	0	0	1	0	0	0	1
P244	TA-TG	130	MU45701	--	class-1 LMW heat shock protein	3e-56	Response to stimulus	0	0	0	0	0	0	0	1	0	0	0	1
P1236	CA-AT	53	MU51174	--	xanthine dehydrogenase-like protein	5e-19	Response to stimulus	0	0	0	0	0	0	0	2	0	0	0	2
P390	CC-TA	459	--	P0C5B6;	4-coumarate--CoA ligase-like 4 (EC 6.2.1.-).	5e-22	Secondary metabolism	0	0	0	0	0	0	0	1	0	0	0	1
P416	CC-TT	158	--	P93147;	Isoflavone 2'-hydroxylase (P45091A4) (CYP GE-3).	1e-12	Secondary metabolism	0	0	0	0	0	0	0	1	0	0	0	1
P889	TC-TA	391	--	Q0WW21;	Anthocyanin 5-O-glucosyltransferase (UDP-glucosyl transferase75C1).	8e-25	Secondary metabolism	0	0	0	0	0	0	0	1	0	0	0	1
P903	TC-TT	283	--	Q9ZPH9;	Generic methyltransferase.	1e-32	Secondary metabolism	0	0	0	0	0	0	0	1	0	0	0	1
P226	TA-TC	167	MU48654	--	tocopherol cyclase	3e-51	Secondary metabolism	0	0	0	0	0	0	0	-1	0	0	0	-1
P1400	TA-GG	86	MU51285	--	dihydrodipicolinate reductase	4e-24	Secondary metabolism	0	0	0	0	0	0	0	-1	0	0	0	-1
P924	TC-TG	211	MU54565	Q5I2Q5;	Putative alcohol acyl-transferases.	6e-15	Secondary metabolism	0	0	0	0	0	0	0	2	0	0	0	2
P77	TT-TA	221	MU61300	B2KSJ5;	beta-caryophyllene synthase	5E-07	Secondary metabolism	0	0	0	0	0	0	1	2	0	0	1	2
P290	TT-CG	94	--	Q9T0J7	Putative uncharacterized protein AT4g38900 (Transcription factor bZIP29);	5E-09	Signal transduction	0	0	0	0	0	0	0	1	0	0	0	1
P456	CC-TG	216	--	Q9SLF1	Nodulin-like protein (At2g16660/T24I21.7).	9E-09	Signal transduction	0	0	0	0	0	0	0	1	0	0	0	1
P637	CG-AT	243	--	B9HRU2;	WD40- family protein	1e-31	Signal transduction	0	0	0	0	0	0	0	1	0	0	0	1
P730	CA-TC	230	--	O49687;	MYC1(transcription factors involved in anthocyanin production and trichome development.	2e-16	Signal transduction	0	0	0	0	0	0	0	1	0	0	0	1
P936	CT-TA	319	--	P26585;	HMG1/2-like protein (Protein SB11).	1e-19	Signal transduction	0	0	0	0	0	0	0	1	0	0	0	1
P1441	TA-CG	212	--	Q8W153;	Polyprotein (DNA binding)	2e-11	Signal transduction	0	0	0	0	0	0	0	2	0	0	0	2
P735	CA-TG	290	--	Q93VY3;	NAC domain-containing protein 19 (ANAC019) (Abscicic-acid-responsiveNAC) (ANAC).	1e-48	Signal transduction	0	0	0	0	0	0	0	1	0	0	1	1
P983	CT-TC	159	--	Q9FGS8;	Similar to Calcium/lipid binding domain containing protein; Vitis vinifera	5e-17	Signal transduction	0	0	0	0	0	0	0	1	0	0	0	1
P1130	CG-GC	250	MU44145	--	Dof15	6e-124	Signal transduction	0	0	0	0	0	0	0	1	0	0	0	2
P1479	TC-TC	278	MU45785	P93087;	Calmodulin (CaM)	3e-129	Signal transduction	0	0	0	0	0	0	0	1	0	0	0	1
P322	CG-CT	281	MU48404	Q42910;	Pyruvate, phosphate dikise, chloroplast precursor (Pyruvate, orthophosphate dikise)	4e-79	Signal transduction	0	0	0	0	0	0	1	1	0	0	1	1
P1410	TG-CA	158	MU49313	--	mRNA-binding protein precursor	2e-10	Signal transduction	0	0	0	0	0	0	0	1	0	0	0	1
P497	CT-CC	75	MU52266	--	WD40-like	1e-23	Signal transduction	0	0	0	0	0	0	0	2	0	0	0	2
P672	CG-TT	239	MU57533	D7T6H8;	kelch repeat-containing protein	6e-53	Signal transduction	0	0	0	0	miss	0	0	1	0	0	0	1
P1418	TG-CC	378	MU65227	B9RFG8;	calmodulin-binding protein, putative, expressed	5e-113	Signal transduction	0	0	0	0	0	0	0	1	0	0	0	1
P483	CT-CT	267	MU47911	Q8L5Y5;	Zinc finger protein	E-146	Signal trasduction	0	0	0	0	0	0	0	-1	0	0	0	-1
P345	CG-CC	320	--	A7QIV2	Putative metal ion transporter	9e-25	Transport	0	0	0	0	0	0	0	1	0	0	0	1
P14	TA-AC	230	--	EF415695	Sesbania rostrata cDNA-AFLP fragment 004BT12M12-180.8 mRNA	1e-23	Unknown protein	0	0	0	0	0	0	0	1	0	0	0	1
P116	TG-GT	282	--	A7PL97	Hypothetical protein Vitis vinifera	1E-13	Unknown protein	0	0	0	0	0	0	0	1	0	0	0	1
P278	TT-CC	237	--	Q9LJR4	Gb|AAF34843.1	1e-15	Unknown protein	0	0	0	0	0	0	0	1	0	0	0	1
P361	CG-CC	237	--	BT065681	Zea mays full-length cDNA clone ZM_BFc0017K02 mRNA, complete cds	3e-34	Unknown protein	0	0	0	0	0	0	0	2	0	0	0	2
P864	CT-AC	318	--	A7NY64	Hypothetical protein Vitis vinifera	5e-10	Unknown protein	0	0	0	0	0	0	1	2	0	0	1	2
P926	TC-TG	143	--	A7QIY9	Hypothetical protein Vitis vinifera	1E-09	Unknown protein	0	0	0	0	0	0	0	1	0	0	0	1
P1143	CG-GG	137	--	A5AYS3	Putative uncharacterized protein.	9e-10	Unknown protein	0	0	0	0	0	0	0	2	0	0	0	1
P1323	TC-CG	217	--	Q1KUQ1	Putative uncharacterized protein	5E-09	Unknown protein	0	0	0	0	0	0	0	1	0	0	0	1
P661	CG-TA	455	--	B4FVJ8;	Zea mays hypothetical protein LOC100273440 (LOC100273440), mRNA.	8e-56	Unknown protein	0	0	0	0	0	0	0	1	0	0	0	1
P341	CG-CC	475	--	B9S483;	Hypothetical protein Vitis vinifera	2e-53	Unknown protein	0	0	0	0	0	0	0	1	0	0	0	1
P157	TA-AA	366	--	B9SI56;	Predicted protein, Populus trichocarpa	1E-09	Unknown protein	0	0	0	0	0	0	0	1	0	0	0	1
P352	CG-CC	197	--	D7T0D9;	Hypothetical protein Vitis vinifera	1e-14	Unknown protein	0	0	0	0	0	0	0	1	0	0	1	2
P329	CG-CT	147	MU49376	--	EST	3e-38	Unknown protein	0	0	0	0	0	0	0	2	0	0	0	2
P379	CG-CG	115	MU52804	--	unknown protein	1e-15	Unknown protein	0	0	0	0	0	0	0	1	0	0	0	1
P173	TA-AG	375	MU52869	D7MHU8;	unknown protein	0	Unknown protein	0	0	0	0	0	0	0	-1	0	0	0	-1
P1192	CA-GT	109	MU54301	--	EST	2e-32	Unknown protein	0	0	0	0	0	0	0	1	0	0	0	1
P1252	CA-AG	148	MU56843	--	EST	4e-22	Unknown protein	0	0	0	0	0	0	0	1	0	0	0	1
P1394	TA-GC	98	MU58050	--	EST	7e-35	Unknown protein	0	0	0	0	0	0	1	2	0	0	1	2
P121	TG-GT	211	MU61574	--	EST	3e-21	Unknown protein	0	0	0	0	0	0	0	1	0	0	0	1
CLUSTER D: TDFs repressed or induced at different stages in both the compatible and incompatible interactions
P413	CC-TT	214	--	B9R992;	1-aminocyclopropane-carboxylate oxidase 1 (EC 1.14.17.4) (ACCoxidase 1) (Ethylene-forming enzyme) (EFE).	2E-09	Defence response	2	-1	-1	0	1	-1	-1	-2	1	-1	-1	-2
P449	CC-TG	155	--	Q43419;	ACC oxidase.	7e-17	Defence response	1	-1	0	-1	0	-1	0	0	1	0	0	0
P640	CG-AC	325	--	Q40778;	Allene oxide synthase	3e-24	Defence response	0	-1	1	2	-1	0	1	2	0	0	1	1
P870	CT-AG	407	--	Q8H1S4;	1-aminocyclopropane-1-carboxylate oxidase homolog 4.	3e-26	Defence response	0	0	0	-1	0	0	0	1	0	0	0	1
P534	CT-GA	147	--	A7NSX3	Endo 1,4 beta glucanase	1E-09	Defence response	0	-1	-1	0	-1	-1	-1	-2	0	0	0	-1
P11	TA-AC	288	--	B9HAQ4;	Chitinase, class V, Vitis vinifera	8e-18	Defence response	0	1	0	0	0	0	0	1	0	0	0	1
P492	CT-CC	260	--	O65718;	Cyclic nucleotide-gated ion channel 2 (AtCNGC2) (Cyclic nucleotide-and calmodulin-regulated ion channel 2) (Protein DEFENSE NO DEATH 1)	1e-35	Defence response	0	0	1	0	1	0	0	0	0	0	1	1
P1109	CG-GT	206	MU47271	--	Catalase isozyme 1	2e-92	Defence response	0	0	0	-1	0	0	0	1	0	0	0	1
P200	TA-TA	445	MU48195	Q08506;	ACC oxidase	0	Defence response	1	2	1	0	1	1	1	1	1	1	1	1
P400	CC-TA	152	--	P42044;	Ferrochelatase (EC 4.99.1.1).	6e-19	Defence response	0	1	1	1	0	1	2	2	2	2	1	2
P838	CT-AA	319	--	Q9LK64;	Multidrug resistance-associated protein 3 (EC 3.6.3.44) (GlutathioneS-conjugate-transporting ATPase 3) (ATP-energized glutathione S-conjugate pump 3).	1e-40	Defence response	-1	2	1	0	0	1	1	1	0	1	1	1
P871	CT-AG	390	--	Q9SFB5;	Serine carboxypeptidase-like 27 precursor	7e-56	Defence response	-1	-1	-1	1	-1	-1	-1	-1	0	-1	-1	-1
P1205	CA-GC	285	--	Q9SU79;	Polyamine oxidase	2e-18	Defence response	0	-1	0	-1	0	0	0	-1	0	0	0	-1
P1029	TT-GC	208	MU45039	E0CP31;	interferon-related developmental regulator family protein / IFRD protein family	3e-101	Defence response	0	0	0	1	0	0	0	2	0	0	0	2
P31tris	TT-AA	151	MU45292	O80920;	Bet v I allergen family protein	8e-73	Defence response	1	1	0	1	0	0	0	1	1	0	0	1
P285	TT-CC	144	MU45886	B7FDE5;	13S-lipoxygenase	3e-29	Defence response	-1	-1	0	1	-1	-1	1	0	-1	-1	1	1
P1327	TC-CG	214	MU47122	Q9SQX6;	Peptidase S10, serine carboxypeptidase	5e-81	Defence response	0	1	0	0	0	0	0	1	0	0	0	1
P557	CT-GT	136	MU51460	Q2HXL0;	Respiratory burst oxidase homolog protein C (EC 1.6.3.-) (EC 1.11.1.-)(NADPH oxidase RBOHC) (StRBOHC).	3e-45	Defence response	1	3	3	3	0	2	2	3	2	2	2	2
P232	TA-TG	358	MU52111	Q5GQ66;	pathogen-inducible alpha-dioxygenase	7e-100	Defence response	0	0	-1	-1	-1	-1	0	2	-1	-1	1	2
P1183	CA-GA	147	MU54058	--	NTGP4	3e-66	Defence response	0	0	-1	2	-1	0	0	0	0	0	-1	0
P206	TA-TA	327	MU54748	Q38907;	xyloglucan endotransglucosylase/hydrolase 3	1e-70	Defence response	1	2	1	2	0	1	1	1	1	1	1	1
P56	TT-AC	304	--	Q9C7N5;	Anther-specific proline-rich protein APG (Protein CEX) (Fragment).	1e-13	Metabolism	-1	0	-1	1	-1	-1	-2	-2	0	0	-1	-2
P96	TT-TC	178	--	P47924;	Riboflavin biosynthesis protein ribBA, chloroplast precursor[Includes: 3,4-dihydroxy-2-butanone 4-phosphate synthase(EC 4.1.99.12) (DHBP synthase); GTP cyclohydrolase-2 (EC 3.5.4.25)(GTP cyclohydrolase II)].	6e-14	Metabolism	0	1	1	1	1	1	1	2	0	1	1	1
P274	TT-CC	534	--	O22775;	Putative glycosyltransferase 2 (EC 2.4.-.-) (AtGT2).	6e-75	Metabolism	0	2	1	1	0	1	1	0	1	0	0	-1
P310	CG-CA	123	--	P27754;	Mitochondrial ribosomal protein S3.	4e-14	Metabolism	0	0	0	1	0	0	0	1	0	0	0	1
P368	CG-CG	311	--	Q56YU0;	Cytosolic aldehyde dehydrogenase (Os01g0591000 protein) (Putativealdehyde dehydrogenase) (NAD+).	1e-39	Metabolism	-1	0	0	0	0	0	-1	-1	0	0	0	-1
P403	CC-TT	370	--	O80582;	F-box/Kelch-repeat protein At2g44130.	5e-24	Metabolism	1	0	1	-1	1	0	0	1	0	0	2	1
P453	CC-TG	242	--	Q9SXQ6;	Flap endonuclease 1a (EC 3.1.-.-) (OsFEN-1a).	3e-32	Metabolism	0	-1	1	0	1	1	0	0	1	1	1	0
P455	CC-TG	221	--	Q9T014;	E3 ubiquitin-protein ligase COP1 (EC 6.3.2.-) (Constitutivephotomorphogenesis protein 1).	5e-12	Metabolism	0	0	1	0	0	0	0	1	0	0	0	1
P517	CT-CG	134	--	P68173;	Adenosylhomocysteinase (EC 3.3.1.1) (AdoHcyase) (S-adenosyl-L-homocysteine hydrolase) (Cytokinin-binding protein CBP57).	2e-13	Metabolism	0	-1	-1	-1	0	0	0	0	0	0	0	-1
P558	CT-GT	143	--	B9GQ44;	Alcohol dehydrogenase-like 5 (EC 1.1.1.1).	1E-09	Metabolism	0	0	0	1	0	1	0	2	0	0	1	2
P642	CG-AC	221	--	C6TJZ9;	13S globulin basic chain (seed storage)	3E-09	Metabolism	0	0	-1	-1	0	-1	-1	-2	0	0	-1	-1
P746	CA-CA	189	--	O48676;	N-hydroxythioamide S-beta-glucosyltransferase (EC 2.4.1.195)(Thiohydroximate S-glucosyltransferase) (UDP-glucosyl transferase74B1).	4e-20	Metabolism	0	0	1	-1	0	0	1	2	0	0	1	2
P996b	CT-TG	151	--	Q9SP37;	Adenosylhomocysteise (EC 3.3.1.1).	8e-15	Metabolism	0	-1	-1	-1	0	0	0	-1	0	0	0	-1
P1062	CC-GT	166	--	GQ183039	Cucumis melo subsp. agrestis internal transcribed spacer 1, 5.8S ribosomal RNA gene, and internal transcribed spacer 2, complete sequence	2e-41	metabolism	-1	-1	0	-1	0	0	0	0	0	-1	0	0
P1336	TC-GA	332	--	Q39110;	Gibberellin 20 oxidase 1 (EC 1.14.11.-) (Gibberellin C-20 oxidase 1)(GA 20-oxidase 1) (AtGA20ox).	2e-45	Metabolism	1	0	0	1	0	0	0	-1	0	0	0	-1
P327	CG-CT	156	MU43243	--	putative senescence-associated protein	1e-13	Metabolism	0	0	0	1	0	0	0	1	0	0	0	0
P1464	CA-GG	128	MU43899	--	Ribosomal protein S5, bacterial and organelle form	2e-26	Metabolism	0	-1	-1	0	0	0	0	-1	0	0	0	-1
P1033	TT-GG	312	MU44621	Q07264;	putative alcohol dehydrogenases	3e-163	Metabolism	1	0	-1	0	1	-1	-2	-1	0	-1	0	miss
P231	TA-TC	220	MU45142	Q9SGA6;	40S ribosomal protein S19 (RPS19C)	2e-114	Metabolism	0	0	-2	-1	0	-1	0	-2	0	0	1	-2
P273	TT-CT	83	MU45201	--	HMG-CoA reductase	1E-05	Metabolism	0	0	0	-1	0	1	1	3	0	1	1	3
P1208	CA-GC	65	MU45494	--	methionine synthase	3e-30	Metabolism	1	2	0	-1	1	2	2	2	1	2	2	2
P1386	TA-GT	70	MU45821	--	60S ribosomal protein L5	7e-25	Metabolism	0	-2	-1	1	-1	0	-1	-2	0	0	-1	-2
P279	TT-CC	94	MU46749	--	60S ribosomal protein L18a	1e-24	Metabolism	0	0	-1	0	0	0	0	-1	0	0	0	-1
P297	CG-CA	434	MU48702	Q9SJ22;	cellulose synthase	3e-112	Metabolism	0	1	1	2	0	1	1	1	1	1	1	0
P478	CT-CA	127	MU48877	Q01587;	Ribulose bisphosphate carboxylase/oxygenase activase, chloroplast precursor (RuBisCO activase) (RA)	3e-10	Metabolism	0	-1	1	0	0	0	0	-1	-1	-1	0	-1
P1004	TT-GA	403	MU49317	B9H5P0;	integral membrane protein-like	3e-56	Metabolism	0	2	1	2	0	1	2	0	1	1	1	2
P482	CT-CT	332	MU52309	O81865;	Galactose-binding like	0	Metabolism	0	0	-1	-1	0	0	-1	-2	1	0	0	-2
P1149	CC-AA	387	MU53624	A5BUU4;	40S ribosomal protein SA (p40)	4e-166	Metabolism	0	-1	0	1	-1	0	0	-1	0	0	0	-1
P1350	TC-GT	56	MU53739	--	hydrolase, alpha/beta fold family protein	1e-13	Metabolism	-1	-1	-1	1	-1	-1	0	0	-1	-1	0	0
P155	TG-GG	172	MU55410	--	aspartokinase-homoserine dehydrogenase	2e-70	Metabolism	0	1	0	1	0	0	-1	0	0	0	-1	0
P256	TT-CA	382	MU56288	Q09117;	putative bark storage protein	4e-126	Metabolism	0	2	2	1	1	1	1	3	0	1	2	2
P204bis	TA-TA	367	MU56999	Q94CD1;	transferase family protein	0	Metabolism	2	2	1	1	0	1	1	1	0	1	0	1
P750	CA-CT	279	MU57257	Q5MJZ4;	1-deoxy-D-xylulose-5-phosphate synthase	1e-140	Metabolism	0	0	0	1	0	0	1	3	0	0	1	3
P66	TT-AC	95	--	--			No hit found	0	0	-1	0	0	0	-1	-2	0	0	-1	-2
P102	TG-GA	88	--	--			No hit found	0	-1	-1	-1	0	-1	-1	1	-1	-1	-1	1
P114	TG-GT	149	--	--			No hit found	-2	-1	-1	-3	-2	-1	-2	-3	-1	-1	0	-3
P122	TG-GT	89	--	--			No hit found	-1	-1	2	-1	0	-1	-1	0	0	-1	-1	0
P179	TA-AG	235	--	--			No hit found	0	0	1	0	1	1	1	0	0	1	1	0
P328	CG-CT	192	--	--			No hit found	0	0	1	0	1	0	0	2	0	0	0	2
P332	CG-CT	188	--	--			No hit found	0	-2	0	0	0	-1	-2	-1	0	-2	-2	-1
P349	CG-CC	242	--	--			No hit found	0	0	1	1	0	1	1	1	1	1	1	1
P350	CG-CC	226	--	--			No hit found	0	1	2	1	0	1	1	2	0	1	1	2
P357	CG-CC	238	--	--			No hit found	-2	-2	0	-2	0	-1	1	3	-1	0	2	3
P485	CT-CT	218	--	--			No hit found	0	-1	-1	-1	0	0	0	-2	0	0	0	-2
P498	CT-CC	218	--	--			No hit found	0	0	1	0	0	0	0	2	0	0	1	2
P499	CT-CC	148	--	--			No hit found	0	0	-1	0	0	-1	-1	1	-1	0	1	1
P518	CT-CG	165	--	--			No hit found	0	1	1	0	-1	0	0	-1	-1	0	0	1
P520	CT-CG	95	--	--			No hit found	-1	-2	-1	-2	-1	-1	0	0	-2	-1	0	0
P538	CT-GA	129	--	--			No hit found	0	0	0	1	-1	0	0	0	1	1	0	0
P638	CG-AT	181	--	--			No hit found	1	1	1	2	0	0	1	2	1	0	1	2
P643	CG-AC	260	--	--			No hit found	0	-1	-1	-2	-1	-1	0	1	0	0	1	2
P646	CG-AC	151	--	--			No hit found	0	-2	-1	0	0	0	0	-1	1	0	0	-1
P680	CG-TT	142	--	--			No hit found	0	2	1	1	0	0	1	2	0	1	1	2
P692	CG-TC	272	--	--			No hit found	0	2	2	2	0	2	2	1	2	1	1	0
P743	CA-TG	92	--	--			No hit found	-1	-2	-2	-2	-1	-2	-2	-1	-1	-2	-2	-1
P747	CA-CA	185	--	--			No hit found	0	0	1	0	0	0	1	2	0	0	0	2
P748	CA-CA	142	--	--			No hit found	0	0	1	-1	1	1	1	2	0	0	1	2
P749	CA-CT	242	--	--			No hit found	0	0	1	0	0	0	1	2	0	0	1	2
P753	CA-CT	165	--	--			No hit found	0	1	-1	1	0	0	-1	-1	0	0	-1	0
P754	CA-CT	148	--	--			No hit found	-2	-2	-1	-2	-1	-1	-1	-1	-1	-1	-1	-1
P756	CA-CT	138	--	--			No hit found	1	0	0	2	0	-1	-1	-1	0	0	-1	-1
P771	CA-CG	106	--	--			No hit found	0	1	0	1	0	-1	1	2	0	0	1	2
P777	TA-CT	244	--	--			No hit found	0	2	1	1	0	1	1	1	0	1	1	1
P778	TA-CT	134	--	--			No hit found	-1	2	1	1	1	0	1	3	0	0	0	3
P783	TC-AA	458	--	--			No hit found	1	2	1	1	1	0	1	1	0	0	0	1
P785	TC-AA	135	--	--			No hit found	0	0	-1	0	0	-1	-1	-2	0	-1	-1	-2
P790	TC-AA	263	--	--			No hit found	1	-1	-1	-1	0	-1	-1	-1	-1	-1	-1	-1
P806	TC-AT	362	--	--			No hit found	0	1	0	0	-1	0	0	1	-1	0	0	1
P811	TC-AT	174	--	--			No hit found	-1	-1	-1	-1	-1	-1	-1	1	-1	-1	1	0
P815	TC-AT	121	--	--			No hit found	0	0	1	-1	0	0	0	1	0	0	0	1
P875	CT-AG	289	--	--			No hit found	0	1	1	1	0	1	1	2	0	0	0	2
P897	TC-TA	199	--	--			No hit found	0	0	0	1	0	0	1	1	0	0	1	1
P918	TC-TG	369	--	--			No hit found	0	1	0	0	0	0	0	1	0	0	0	1
P935	TC-TG	197	--	--			No hit found	0	0	1	0	0	0	1	2	0	0	1	2
P938	CT-TA	295	--	--			No hit found	0	-2	-1	-1	0	-1	-1	1	-1	-1	-1	1
P981	CT-TC	273	--	--			No hit found	1	0	1	2	0	0	1	1	0	0	1	1
P986	CT-TC	270	--	--			No hit found	1	-1	0	0	0	0	1	2	0	0	1	2
P1012	TT-GA	136	--	--			No hit found	0	2	1	2	0	1	2	0	1	1	0	0
P1094	CG-GA	386	--	--			No hit found	0	-1	-1	2	0	1	0	0	1	0	0	0
P1098	CG-GA	242	--	--			No hit found	0	1	1	0	0	0	2	2	0	0	1	2
P1229	CA-AA	171	--	--			No hit found	-1	1	0	0	0	0	0	1	0	0	0	1
P1347	TC-GT	245	--	--			No hit found	-1	-1	-1	1	-1	-1	-1	-2	-1	-1	-1	-2
P1349	TC-GT	111	--	--			No hit found	0	2	1	2	1	1	1	0	1	1	1	0
P1466	CA-GG	150	--	--			No hit found	0	0	1	0	0	0	1	2	0	0	0	2
P1243b		206	--	--			No hit found	0	0	0	0	0	0	0	-1	0	0	1	2
P1382b		134	--	--			No hit found	0	0	0	1	-1	0	0	0	1	1	0	0
P153	TG-GG	91	--	--			Orphan	0	1	0	1	0	0	0	1	0	0	0	1
P211	TA-TA	383	--	--			Orphan	0	1	0	0	0	0	0	1	0	0	0	1
P218	TA-TA	147	--	--			Orphan	1	2	1	2	1	1	2	2	1	2	1	2
P397	CC-TA	156	--	--			Orphan	1	0	0	0	0	0	1	2	0	0	1	2
P600	CT-GT	160	--	--			Orphan	0	1	2	1	0	1	0	3	0	0	1	3
P686	CG-TC	141	--	--			Orphan	0	0	1	1	0	0	1	3	0	0	1	3
P715	CA-TA	126	--	--			Orphan	0	1	1	0	1	1	1	2	0	0	1	2
P770	CA-CG	121	--	--			Orphan	1	1	1	0	1	1	1	2	1	1	1	2
P812	TC-AT	155	--	--			Orphan	2	2	0	0	1	1	0	0	0	1	0	0
P816	TC-AT	109	--	--			Orphan	1	2	1	2	0	1	1	2	1	1	1	2
P866	CT-AC	127	--	--			Orphan	0	0	0	1	0	0	1	2	0	0	1	2
P872	CT-AG	379	--	--			Orphan	0	2	1	2	0	0	1	2	0	0	1	2
P898	TC-TA	145	--	--			Orphan	0	0	1	0	0	0	1	2	0	0	1	2
P963	CT-TT	136	--	--			Orphan	0	2	0	1	0	1	1	2	0	1	0	2
P1139	CG-GG	276	--	--			Orphan	0	0	1	1	0	0	0	2	0	0	0	2
P1162	CC-AT	192	--	--			Orphan	0	1	0	1	0	1	1	2	1	1	1	2
P1201	CA-GT	225	--	--			Orphan	0	0	1	0	0	0	0	1	0	0	0	1
P1283	TG-TC	154	--	--			Orphan	0	0	1	0	0	0	0	1	0	0	0	1
P1407	TA-GG	64	--	--			Orphan	0	0	1	0	0	0	0	1	0	0	0	1
P1212	CA-GC	144	--	DQ865976	Cucumis sativus strain CHIPPER chloroplast, complete genome	4e-42	Photosyntesis and electron transport	-1	-1	0	-1	0	0	0	-1	-1	-1	-1	-1
P678	CG-TT	137	--	C6JSJ8;	Cytochrome P450 like_TBP	1e-11	Photosyntesis and electron transport	0	1	1	0	0	0	0	-1	-1	-1	-1	-1
P1086	CC-GG	126	--	O23066;	Cytochrome P450 86A2 (EC 1.14.-.-).	7e-11	Photosyntesis and electron transport	-1	-2	-3	0	-2	-2	-2	-2	0	0	-2	-2
P548	CT-GT	225	--	Q10CQ8;	Phytochrome C.	3e-13	Photosyntesis and electron transport	0	0	1	-1	-1	0	-1	1	0	0	1	1
P629	CG-AA	478	--	Q8L9S3;	Glutaredoxin-C6 (AtGrxC6).	1e-21	Photosyntesis and electron transport	-1	0	0	-1	-1	-1	-1	1	-1	0	1	2
P959	CT-TT	215	--	Q9SDM1;	Chlorophyll a-b binding protein 1B-21, chloroplast precursor (LHCItype I CAB-1B-21) (Light-harvesting complex I 21 kDa protein) (LHCI-730 chlorophyll a/b binding protein).	5e-24	Photosyntesis and electron transport	-1	0	2	0	0	1	1	1	0	0	1	1
P1455	TT-AG	98	MU53917	--	cytochome b5	3e-43	Photosyntesis and electron transport	1	0	1	0	-1	-1	-1	1	-1	-1	-1	-1
P896	TC-TA	190	--	A7PXU9	Iron oxidoreductase family protein	2E-09	Response to stimulus	0	1	0	0	0	0	0	2	0	0	0	1
P633	CG-AA	190	--	B9GL14;	Trehalase 1 GMTRE1	3e-19	Response to stimulus	-1	0	0	0	0	0	1	2	0	0	1	2
P1163	CC-AC	420	MU45881	P27396;	low molecular weight heat-shock protein	0	Response to stimulus	2	1	0	1	2	1	1	0	2	1	1	0
P302	CG-CA	295	--	Q5N9X2;	Laccase (EC 1.10.3.2)	1e-31	Secondary metabolism	0	-1	-1	0	0	0	-1	-2	0	0	0	-1
P1377	TA-GA	323	MU44494	Q8VYW2;	beta-amylase	1e-172	Secondary metabolism	0	1	1	0	0	0	1	2	0	0	1	2
P71	TT-TA	369	MU47461	P93836;	PDS1 (phytoene desaturation 1)	0	Secondary metabolism	0	1	1	-1	-1	0	0	1	-1	0	0	1
P524	CT-GA	360	MU47824	--	cinnamate-4-hydroxylase	2e-20	Secondary metabolism	0	0	1	0	0	0	1	3	0	0	0	3
P177	TA-AG	271	--	A7PTW9	Zinc finger family protein	2e-10	Signal transduction	-1	0	1	0	0	0	0	1	0	0	0	1
P1478	TC-TC	269	--	Q9LFL1	Receptor protein kinase-like protein	2e-20	Signal transduction	0	2	1	1	0	0	1	2	0	0	1	2
P1155	CC-AA	108	--	Q37145	Calcium-transporting ATPase 1, chloroplast precursor (EC 3.6.3.8)(Ca(2+)-ATPase isoform 1) (Plastid envelope ATPase 1).	7e-10	Signal transduction	0	1	1	2	0	0	1	0	0	0	0	0
P35	TT-AT	291	--	B9SMG7;	WD-40 repeat protein Vitis vinifera	8e-19	Signal transduction	0	1	0	0	0	0	0	1	0	0	0	1
P473	CT-CA	180	--	D7SU97;	Similar to Regulator of Chromosome condensation/beta-lactamase-inhibitor protein II	1e-12	Signal transduction	0	-1	0	-1	1	0	0	0	0	0	0	0
P73	TT-TA	308	--	Q6ELF9;	Poly(A)-binding protein C-terminal interacting protein 6	1e-15	Signal transduction	1	0	1	0	-1	0	0	1	-1	0	0	1
P1231	CA-AT	413	--	Q9C519;	WRKY protein	1e-48	Signal transduction	0	1	1	1	0	0	0	1	0	0	0	1
P873	CT-AG	360	--	Q9ZTX8;	Auxin response factor 6.	2e-19	Signal transduction	0	-1	0	1	0	0	-1	-1	0	0	-1	-1
P204	TA-TA	384	MU46993	P43187;	Ca2+-binding protein	0	Signal transduction	0	2	1	2	0	0	1	2	0	0	1	2
P1269	TG-TA	216	MU48601	C6SVN6;	ZIM	2e-108	Signal transduction	0	1	0	1	0	0	1	2	0	0	1	2
P213	TA-TA	197	MU49444	--	DNA-binding protein 4	5e-87	Signal transduction	0	1	0	1	0	1	1	1	0	1	1	1
P291	TT-CG	169	MU49645	--	vacuole-associated annexin VCaB42	4e-41	Signal transduction	0	0	1	0	1	1	1	2	0	0	2	2
P1370	TC-GC	222	MU50486	Q9FKW4;	calcium-dependent protein kinase CDPK1444	1e-112	Signal transduction	0	2	1	1	0	1	1	1	1	1	1	0
P1393	TA-GC	247	MU51221	--	calcium-dependent calmodulin-independent protein kinase CDPK	3e-18	Signal transduction	0	1	0	0	0	1	1	1	0	1	1	1
P1184	CA-GA	81	MU51842	--	RPT2 (ROOT PHOTOTROPISM 2); protein binding	4e-30	Signal transduction	3	1	1	3	1	1	0	0	2	1	0	0
P251	TA-CA	64	MU52101	--	protein kinase family protein	2e-24	Signal transduction	0	1	1	1	-1	0	0	-1	1	1	-1	-1
P86	TT-TT	167	MU58530	--	NDR1-like protein	2e-51	Signal transduction	1	1	0	0	0	0	1	0	0	0	1	0
P984	CT-TC	169	--	D7TNF0;	Nitrate transporter	2e-19	Transport	-1	1	1	0	0	0	1	2	0	1	1	2
P296	CG-CA	479	--	Q9ZRD8	GMFP5 (Fragment).	3E-09	Transport	1	1	1	2	0	1	1	2	1	1	1	1
P4	TA-AT	221	--	B9IFG9;	Putative nodulin 3 (Os02g0513100 protein).	2e-20	Transport	-1	-1	-1	0	-1	-1	0	1	-1	-1	1	1
P772	TA-CT	359	--	B9S4Y5;	Aminotransferase-like protein	1e-38	Transport	1	3	2	-1	1	1	2	1	1	1	2	1
P57	TT-AC	237	--	Q8H0E1;	AUX1-like auxin transport protein	4e-11	Transport	1	1	2	2	0	0	-1	-1	0	0	0	-1
P940	CT-TA	244	--	Q9FN18;	Metal transporter Nramp4 (AtNramp4).	1e-34	Transport	0	1	1	1	0	1	1	2	0	1	1	2
P240	TA-TG	83	MU44566	--	transporter-related	3e-15	Transport	0	0	0	-1	0	0	0	1	0	0	0	1
P126	TG-GC	289	MU47196	B7FLG8;	nodulin family protein	4e-150	Transport	0	1	0	1	0	0	2	2	0	0	2	2
P1018	TT-GT	242	MU52801	--	symbiotic ammonium transporter; nodulin	4e-122	Transport	0	2	1	1	0	0	2	2	0	0	2	2
P1100	CG-GA	105	MU54228	Q9SW34;	Protein translocase SEC61 complex gamma subunit	2e-44	Transport	0	2	0	1	-2	-1	-1	-2	-1	-1	0	-1
P677	CG-TT	136	--	Q93VY8	Putative uncharacterized protein P0672D08.44	1E-08	Unknown protein	0	0	1	1	miss	0	1	-1	0	0	-1	-1
P347	CG-CC	267	--	A5AK99;	Putative uncharacterized protein.	4e-20	Unknown protein	0	-1	0	0	0	0	-1	-1	0	0	0	-1
P407	CC-TT	379	--	B9H4L3;	Chromosome undetermined scaffold_53, whole genome shotgun sequence.	4e-19	Unknown protein	1	0	1	1	1	1	0	-1	1	0	0	-1
P784	TC-AA	373	--	B9HW61;	Putative uncharacterized protein.	5e-50	Unknown protein	0	2	1	1	1	0	1	2	0	0	0	2
P865	CT-AC	251	--	B9HZT0;	Putative uncharacterized protein	1e-20	Unknown protein	0	-1	-1	-1	0	0	1	2	0	0	2	2
P468	CT-CA	340	--	B9RV87;	Putative uncharacterized protein	1e-29	Unknown protein	0	-1	0	-1	0	0	0	1	0	0	0	1
P671	CG-TT	349	--	B9S6B7;	Chromosome chr4 scaffold_83, whole genome shotgun sequence	3e-20	Unknown protein	0	1	1	2	0	1	2	1	1	2	1	0
P275	TT-CC	426	--	B9SBH5;	Putative uncharacterized protein.	3e-19	Unknown protein	0	2	1	1	0	1	1	1	0	0	1	1
P405	CC-TT	459	--	B9SKS0;	Putative uncharacterized protein.	1e-15	Unknown protein	0	0	1	0	1	-1	1	1	0	0	1	1
P841	CT-AA	360	--	D7U7S5;	Hypothetical protein Vitis vinifera	9e-38	Unknown protein	-1	1	0	1	0	0	1	2	0	0	1	2
P679	CG-TT	189	--	E0CUC8;	Chromosome chr14 scaffold_128, whole genome shotgun sequence	8e-11	Unknown protein	-1	-2	-1	0	-1	-2	-1	-2	-1	-1	-2	-2
P835	CT-AA	465	--	Q6ZXG7;	Hypothetical protein Vitis vinifera	1e-40	Unknown protein	-1	2	0	0	0	1	1	2	1	1	1	2
P653	CG-AG	215	--	Q9LI74;	Putative uncharacterized protein.	1e-13	Unknown protein	0	1	2	1	0	1	1	1	0	0	0	1
P787	TC-AA	315	--	Q9LPM5;	F2J10.8 protein (Putative uncharacterized protein At1g50040).	5e-21	Unknown protein	0	2	1	1	0	0	1	1	0	0	0	1
P395	CC-TA	286	--	Q9M1K0;	Putative uncharacterized protein.	2e-15	Unknown protein	1	1	1	0	2	1	1	2	0	0	1	2
P1434bis	TA-CC	167	MU43439	--	hypothetical protein	7e-58	Unknown protein	0	1	1	2	0	1	2	1	0	1	2	1
P271	TT-CT	154	MU44501	--	hypothetical protein	2e-58	Unknown protein	0	2	1	2	0	1	2	3	0	1	2	3
P272	TT-CT	153	MU44501	--	hypothetical protein	8e-76	Unknown protein	0	1	0	1	0	1	2	3	0	1	2	3
P208	TA-TA	302	MU45236	--	hypothetical protein	8e-164	Unknown protein	0	3	1	2	0	1	1	1	1	1	1	1
P318	CG-CT	362	MU45877	--	EST	6e-11	Unknown protein	2	2	1	-1	0	1	0	-1	2	1	0	1
P226bis	TA-TC	199	MU45898	--	EST	4e-100	Unknown protein	0	0	-1	-2	1	0	0	2	0	0	0	2
P261	TT-CA	163	MU47124	--	unknown protein	1e-50	Unknown protein	0	0	1	0	2	1	1	1	0	0	2	2
P1385	TA-GT	114	MU47668	--	hypothetical protein	4e-46	Unknown protein	0	1	0	0	0	1	1	2	0	1	1	2
P1195	CA-GT	95	MU53152	--	hypothetical chloroplast RF15	3e-34	Unknown protein	1	-1	0	0	1	1	0	0	1	0	0	1
P1207	CA-GC	241	MU54301	--	EST	4e-128	Unknown protein	1	1	2	1	0	1	1	2	1	1	1	2
P1024	TT-GC	215	MU56015	--	EST	9e-15	Unknown protein	0	1	0	1	0	0	0	0	0	0	0	1
P214	TA-TA	187	MU57482	--	EST	5e-19	Unknown protein	1	1	0	0	1	1	1	2	1	1	1	2
P334	CG-CT	122	MU64107	--	EST	7e-14	Unknown protein	0	0	1	0	0	0	0	1	0	0	0	1
