# Supplementary material for: Distinct colonization patterns and cDNA-AFLP transcriptome profiles in compatible and incompatible interactions between melon and different races of Fusarium oxysporum f. sp. melonis
Source: BMC Genomics. 2011 Feb 21;12:122. doi: 10.1186/1471-2164-12-122 (PMC3048547; doi:10.1186/1471-2164-12-122)
Supplement: Additional file 2 — Complete list of Fusarium oxysporum f. sp. melonis (FOM) transcripts identified in infected melon plants, either specifically in planta, or both in planta and in vitro. Identification numbers (ID) correspond to the progressive numbering of bands in the gels. The primer combination used to visualize each band (Bst-Mse column) and the corresponding length of the fragment are reported, along with the accession number retrieved from the database, the annotation, the corresponding blast score, and the functional category to which each transcript was assigned. In addition, the file reports the expression profile of each transcript, in each interaction and at each time point, estimated on the basis of the band intensity with a score ranging from 1 to 3. [file 1471-2164-12-122-S2.XLS]

## Sheet: Foglio1
Additional file 2 : Complete list of modulated FOM transcripts expressed in planta
ID	Bst-Mse	Length (bp)	Accessions	Annotation	Blast score	Category	Avirulent ISPaVe1070				Virulent ISPaVe1018				Virulent ISPaVe1083
							2 dpi	4 dpi	8 dpi	21 dpi	2 dpi	4 dpi	8 dpi	21 dpi	2 dpi	4 dpi	8 dpi	21 dpi
TDFs expressed only in planta
P1425	TG-CG	277	FOXT_01463	hypothetical protein similar to actin binding protein	3e-76	cell component	0	0	0	0	0	0	0	2	0	0	0	2
P1443	TA-CG	190	FOXG_00066	dynamin-2	6e-76	cell component	0	0	0	0	0	0	0	1	0	0	0	1
P892	TC-TA	260	FOXT_06044	metacaspase-1 precursor	2e-123	cell death	0	0	0	0	0	0	0	1	0	0	0	1
P792	TC-AA	220	FOXG_01426	hypothetical protein similar to nucleosome assembly protein (NAP)	3e-57	cell growth	0	0	0	0	0	0	0	2	0	0	0	2
P998	CT-TG	174	FOXT_00113	chitin synthase 4	3e-52	cell wall	0	0	0	0	0	0	0	1	0	0	0	1
P406	CC-TT	479	FOXT_05654	hypothetical protein similar to endo-1,4-beta-glucanase	7e-124	cell wall	0	0	0	0	0	0	0	2	0	0	0	1
P1261	TG-AT	209	AF080485	Fusarium oxysporum f. sp. lycopersici pectate lyase gene, complete cds	2e-87	cell wall-degrading	0	0	0	0	0	0	0	1	0	0	0	2
P1362	TC-GC	377	FOXT_13415	endo-1,4-beta-xylanase	9e-145	cell wall-degrading	0	0	0	0	0	0	0	2	0	0	0	1
P1439	TA-CC	197	FOXT_16516	pectin lyase precursor	1e-19	cell wall-degrading	0	0	0	0	0	0	0	2	0	0	0	2
P553	CT-GT	235	FOXG_09638	endo-1,4-beta-xylanase 2 precursor	7e-101	cell wall-degrading	0	0	0	1	0	0	0	0	0	0	0	0
P265	TT-CT	535	FOXG_08094	hypothetical protein similar to succinyl-CoA:3-ketoacid-coenzyme A transferase	2e-127	lipid metabolism	0	0	0	0	0	0	0	1	0	0	0	1
P1342	TC-GA	160	FOXT_04151	hypothetical protein similar to phospholipase D	2e-69	lipid metabolism	0	0	0	0	0	0	0	1	0	0	0	1
P1006	TT-GA	311	FOXT_12829	alanine-glyoxylate aminotransferase 1	3e-150	metabolism	0	0	0	0	0	0	0	1	0	0	0	1
P1007	TT-GA	294	FOXT_07927	hypothetical protein similar to aminotransferase	3e-144	metabolism	0	0	0	0	0	0	0	1	0	0	0	1
P263	TT-CA	367	FOXT_11226	hypothetical protein similar to thiosulfate sulfurtransferase	6e-38	metabolism	0	0	0	0	0	0	0	2	0	0	1	2
P32	TT-AA	148	FOXG_06061	squalene synthetase	1e-42	metabolism	0	0	0	0	0	0	0	1	0	0	0	1
P931	TC-TG	119	FOXG_01933	hypothetical protein similar to alpha-1,6-mannosyltransferase subunit Mnn10	2e-40	metabolism	0	0	0	0	0	0	0	1	0	0	0	1
P891	TC-TA	285	FOXT_00955	hypothetical protein similar to hydroxymethylglutaryl-CoA lyase	8e-135	metabolism	0	0	0	0	0	0	0	2	0	0	0	1
P1361	TC-GC	493	FOXT_00279	6-phosphogluconate dehydrogenase	0	metabolism	0	0	0	0	0	0	0	1	0	0	0	1
P1372	TC-GC	155	FOXT_05542	hypothetical protein similar to mandelate racemase/muconate lactonizing enzyme family protein	1e-58	metabolism	0	0	0	0	0	0	0	3	0	0	0	3
P818	TC-AC	379	FOXG_11608	dolichol-phosphate mannosyltransferase	2e-173	metabolism	0	0	0	0	0	0	0	1	0	0	0	1
P1378	TA-GA	326	FOXG_03030	mannose-1-phosphate guanyltransferase	2e-138	metabolism	0	0	0	0	0	0	0	1	0	0	0	0
P531	CT-GA	228	FOXT_04166	cytochrome P450 61	1e-111	metabolism	0	0	0	0	0	0	0	1	0	0	0	1
P324	CG-CT	295	FOXT_09723	oligo-1,6-glucosidase	8e-135	metabolism	0	0	0	0	0	0	0	2	0	0	0	0
P336	CG-CT	124	FOXG_11102	hypothetical protein similar to aminopeptidase B	5e-28	metabolism	0	0	0	0	0	0	0	3	0	0	0	3
P648	CG-AG	418	FOXG_09364	cell division cycle protein 48	0	metabolism	0	0	0	0	0	0	0	2	0	0	0	2
P236	TA-TG	230	FOXT_11352	hypothetical protein similar to DNA-directed RNA polymerases	4e-53	nucleic acid metabolism	0	0	0	0	0	0	0	1	0	0	0	1
P1025	TT-GC	223	FOXT_10252	26S protease regulatory subunit 6A	6e-98	protein metabolism	0	0	0	0	0	0	0	1	0	0	0	1
P1315	TC-CC	325	FOXG_05190	E3 ubiquitin-protein ligase pub1	2e-79	protein metabolism	0	0	0	0	0	0	0	2	0	0	0	2
P1300	TC-CA	135	FOXG_05398	60S ribosomal protein L5	3e-52	protein metabolism	0	0	0	0	0	0	0	3	0	0	0	3
P1473	TG-AG	224	FOXT_00565	hypothetical protein similar to calnexin	4e-102	signal transduction	0	0	0	0	0	0	0	1	0	0	0	1
P842	CT-AA	382	FOXG_03102	hypothetical protein similar to MADS box protein	4e-131	signal transduction	0	0	1	1	0	1	1	2	0	1	1	2
P675	CG-TT	259	FOXT_08412	protein similar to phosphoserine phosphatase	1e-114	signal transduction	0	0	0	0	0	0	0	1	0	0	0	1
P17	TA-AC	298	FOXG_01307	hypothetical protein similar to glutathione-S-transferase	9e-50	stress response	0	0	0	0	0	0	0	1	0	0	0	1
P1014	TT-GA	140	FOXT_12267	hypothetical protein similar to hexose transporter	8e-25	transport	0	0	0	0	0	0	0	2	0	0	0	1
P888	TC-TA	449	FOXT_11289	plasma membrane ATPase	1e-178	transport	0	0	0	0	0	0	0	1	0	0	0	1
P1331	TC-CG	165	FVET_00351	hypothetical protein similar to vps28 protein	3e-24	transport	0	1	0	0	0	0	0	1	0	0	0	1
P1066	CC-GC	380	FOXT_11113	mitochondrial phosphate carrier protein	1e-177	transport	0	0	0	0	0	0	0	1	0	0	0	1
P1232	CA-AT	341	FOXT_10521	mitochondrial import inner membrane translocase subunit TIM8	1e-63	transport	0	0	0	0	0	0	0	1	0	0	0	1
P1023	TT-GC	251	FOXT_05069	conserved hypothetical protein	2e-107	unknown protein	0	0	0	0	0	0	0	2	0	0	0	1
P268	TT-CT	230	FOXG_01074	conserved hypothetical protein	4e-96	unknown protein	0	0	0	0	0	0	0	2	0	0	0	1
P120	TG-GT	104	FOXT_01970	conserved hypothetical protein	7e-34	unknown protein	0	0	0	0	0	0	0	2	0	0	0	2
P1413	TG-CT	144	FOXT_11736	conserved hypothetical protein	2e-31	unknown protein	0	1	1	1	0	0	1	2	0	0	1	2
P1426	TG-CG	227	FOXT_11362	conserved hypothetical protein	1e-99	unknown protein	0	0	0	0	0	0	0	2	0	0	0	2
P895	TC-TA	218	FOXT_00010	conserved hypothetical protein	2e-94	unknown protein	0	0	0	0	0	0	0	1	0	0	0	1
P1348	TC-GT	216	FOXT_03500	conserved hypothetical protein	2e-88	unknown protein	0	0	0	0	0	0	0	1	0	0	0	1
P1369	TC-GC	282	FOXT_06043	hypothetical protein	3e-82	unknown protein	0	0	0	0	0	0	0	3	0	0	0	3
P878	TC-AG	482	FOXT_04884	conserved hypothetical protein	0	unknown protein	0	0	0	0	0	0	0	1	0	0	0	1
P823	TC-AC	273	FOXG_11100	conserved hypothetical protein	5e-130	unknown protein	0	0	0	0	0	0	0	2	0	0	0	2
P233	TA-TG	319	FOXG_06373	conserved hypothetical protein	7e-151	unknown protein	0	0	0	0	0	0	0	1	0	0	0	1
P237	TA-TG	208	FOXG_00815	conserved hypothetical protein	3e-84	unknown protein	0	0	0	0	0	0	0	1	0	0	0	1
P238	TA-TG	181	FOXT_00364	conserved hypothetical protein	3e-78	unknown protein	0	0	0	0	0	0	0	1	0	0	0	1
P210	TA-TA	308	FOXT_03482	hypothetical protein similar to transporter	9e-101	unknown protein	0	0	0	0	0	0	0	1	0	0	0	1
P1391	TA-GC	373	FOXT_01170	predicted protein	1e-137	unknown protein	0	0	0	0	0	0	0	1	0	0	0	1
P1380	TA-GA	255	FOXT_04121	conserved hypothetical protein	1e-121	unknown protein	0	0	0	0	0	0	0	1	0	0	0	1
P1434	TA-CC	210	FVEG_04650	conserved hypothetical protein	2e-67	unknown protein	0	1	0	0	0	0	1	3	0	0	1	3
P953	CT-TT	523	FOXG_05138	hypothetical protein	2e-156	unknown protein	0	0	0	0	0	0	0	1	0	0	0	1
P985	CT-TC	268	FOXT_00068	conserved hypothetical protein	5e-73	unknown protein	0	0	0	0	0	0	0	1	0	0	0	1
P944	CT-TA	256	FOXT_14846	predicted protein	2e-48	unknown protein	0	0	0	0	0	0	0	2	0	0	0	2
P699	CG-TG	367	FOXT_12214	conserved hypothetical protein	0	unknown protein	0	0	0	0	0	0	0	2	0	0	0	2
P1106	CG-GT	350	FOXT_02081	conserved hypothetical protein	2e-173	unknown protein	0	0	0	0	0	0	0	1	0	0	0	1
P1142	CG-GG	86	FOXT_10169	conserved hypothetical protein	1e-130	unknown protein	0	0	0	0	0	0	0	1	0	0	0	1
P326	CG-CT	259	FOXT_06203	conserved hypothetical protein	7e-107	unknown protein	0	0	0	0	0	0	0	1	0	0	0	1
P369	CG-CG	292	FOXT_13837	conserved hypothetical protein	5e-136	unknown protein	0	0	0	0	0	0	0	1	0	0	0	1
P650	CG-AG	315	FOXT_10106	conserved hypothetical protein	1e-137	unknown protein	0	0	0	0	0	0	0	2	0	0	0	1
P651	CG-AG	288	FOXT_09972	conserved hypothetical protein	6e-139	unknown protein	0	0	0	0	0	0	0	2	0	0	0	0
P708	CA-TA	353	FVET_02815	conserved hypothetical protein	3e-76	unknown protein	0	0	0	0	0	0	0	2	0	0	0	1
P1234	CA-AT	222	FOXG_06187	conserved hypothetical protein	3e-97	unknown protein	0	0	0	0	0	0	0	2	0	0	0	2
P1225	CA-AA	135	FOXG_00501	conserved hypothetical protein	3e-46	unknown protein	0	0	0	0	0	0	0	2	0	0	0	2
P1258	TG-AT	468	FOXG_09782	siderophore iron transporter mirB	0	virulence	0	0	0	0	0	0	0	1	0	0	0	1
P1482	TC-TC	187	FOXT_03354	hypothetical protein similar to Fum16p	3e-81	virulence	0	0	0	0	0	0	0	2	0	0	0	2
P819	TC-AC	359	FOXG_09125	hypothetical protein similar to avenacinase	6e-117	virulence	0	0	0	0	0	0	0	3	0	0	0	1
TDFs expressed both in planta and in vitro
P796	TC-AA	131	FOXG_00655	tubulin alpha-2B chain	1e-48	cell component	0	0	0	0	0	0	0	2	0	0	0	2
P448	CC-TG	496	FOXG_05331	1,3-beta-glucanosyltransferase gel1 precursor	1e-133	cell wall	0	0	0	0	0	0	0	2	0	0	0	1
P466	CC-TG	105	FOXG_10314	hypothetical protein similar to chitin biosynthesis protein Chs7	1e-35	cell wall	0	0	0	0	0	0	0	2	0	0	0	1
P417	CC-TT	168	FOXT_11103	hypothetical protein similar to sterol esterase precursor	6e-57	lipid metabolism	0	0	0	0	0	0	0	2	0	0	0	1
P1125	CG-GC	250	FOXT_07887	hypothetical protein similar to acyl-CoA dehydrogenase family protein	2e-123	lipid metabolism	0	0	0	0	0	0	0	2	0	0	0	1
P919	TC-TG	329	FOXG_07910	inositolphosphorylceramide-B C-26 hydroxylase fatty acid biosynthetic process	1e-168	lipid metabolism	0	0	0	0	0	0	0	1	0	0	0	1
P135	TG-GC	244	FOXT_08523	acyl-CoA desaturase	1e-48	lipid metabolism	0	0	0	0	0	0	0	3	0	0	0	3
P1220	CA-AA	437	FOXG_06251	carbamoyl-phosphate synthase, mitochondrial precursor	9e-163	metabolism	0	0	0	0	0	0	0	1	0	0	0	1
P1211	CA-GC	159	FOXG_10419	malate dehydrogenase, mitochondrial precursor	1e-67	metabolism	0	0	0	0	0	0	0	2	0	0	0	2
P1486	CC-CA	226	FOXT_07937	glutathione reductase	1e-89	metabolism	0	0	0	0	0	0	0	1	0	0	0	1
P1499	CC-CC	231	FVET_06229	hypothetical protein similar to cytochrome c reductase iron-sulfur subunit	2e-101	metabolism	0	0	0	0	0	0	0	3	0	0	0	2
P451	CC-TG	297	FOXT_10335	cytochrome c oxidase polypeptide IV, mitochondrial precursor	3e-119	metabolism	0	0	0	0	0	0	0	3	0	0	0	3
P305	CG-CA	199	FOXG_09447	pyruvate dehydrogenase E1 component subunit alpha	2e-88	metabolism	0	0	0	0	0	0	0	2	0	0	0	1
P344	CG-CC	363	FOXG_11520	NAD-specific glutamate dehydrogenase	1e-103	metabolism	0	0	0	0	0	0	0	3	0	0	0	2
P471	CT-CA	276	FOXT_02142	hypothetical protein similar to bete-glucosidase	6e-139	metabolism	0	0	0	0	0	0	0	2	0	0	0	2
P493	CT-CC	300	FOXT_12671	aspartate aminotransferase, mitochondrial precursor	5e-152	metabolism	0	0	0	0	0	0	0	3	0	0	0	3
P502	CT-CC	142	FOXT_03335	palmitoyltransferase ERF2	2e-44	metabolism	0	0	0	0	0	0	0	1	0	0	0	1
P547	CT-GT	322	FOXT_15346	alpha-L-arabinofuranosidase precursor	3e-131	metabolism	0	0	0	0	0	0	0	2	0	0	0	3
P1333	TC-CG	140	FOXT_11398	UDP-glucose 6-dehydrogenase	4e-58	metabolism	0	0	0	0	0	0	0	3	0	0	0	3
P292	TT-CG	180	FOXT_00536	UTP-glucose-1-phosphate uridylyltransferase	1e-77	metabolism	0	0	0	0	0	0	0	2	0	0	2	2
P1031	TT-GC	80	EU100743.1	Cordyceps brongniartii isolate IMBST95031 mitochondrion, complete genome (Fungi; Hypocreales)	3e-24	metabolism	0	0	0	0	0	0	0	3	0	0	0
P85	TT-TT	204	FOXG_00621	hypothetical protein similar to oligosaccharyl transferase stt3 subunit	6e-73	metabolism	0	0	0	0	0	0	0	1	0	0	0	1
P1506	CC-CG	216	FOXT_00863	hypothetical protein similar to DNA-directed RNA polymerases N/8 kDa subunit superfamily	2e-70	nucleic acid metabolism	0	0	0	0	0	0	0	2	0	0	0	1
P392	CC-TA	241	FOXT_08457	hypothetical protein similar to prolyl-tRNA synthetase	3e-134	nucleic acid metabolism	0	0	0	0	0	0	0	2	0	0	0	2
P1126	CG-GC	246	FOXT_03348	hypothetical protein similar to type I phosphodiesterase / nucleotide pyrophosphatase family protein	6e-117	nucleic acid metabolism	0	0	0	0	0	0	0	1	0	0	0	1
P775	TA-CT	246	FOXG_03584	asparaginyl-tRNA synthetase	4e-78	nucleic acid metabolism	0	0	0	0	0	0	0	2	0	0	0	1
P826	TC-AC	256	FOXT_01456	tyrosyl-tRNA synthetase	2e-113	nucleic acid metabolism	0	0	0	0	0	0	0	2	0	0	0	2
P1329	TC-CG	172	GU126688.1	Fusarium oxysporum isolate JH-1 internal transcribed spacer 1, partial sequence; 5.8 ribosomal RNA gene and internal transcribed	3e-74	nucleic acid metabolism	0	0	0	0	0	0	0	2	0	0	0	1
P1204	CA-GC	525	FVET_07395	60S ribosomal protein L17	1e-76	protein metabolism	0	0	0	0	0	0	0	1	0	0	0	1
P1078	CC-GC	152	FVET_07198	60S ribosomal protein L27a	3e-20	protein metabolism	0	0	0	0	0	0	0	3	0	0	0	3
P1085	CC-GG	298	FOXT_02121	40S ribosomal protein S12	4e-69	protein metabolism	0	0	0	0	0	0	0	2	0	0	0	2
P364	CG-CC	117	FVET_14067	hypothetical protein similar to ribosomal protein S18	2e-37	protein metabolism	0	0	0	0	0	0	0	3	0	0	0	2
P694	CG-TC	171	FVEG_02243	ubiquitin-conjugating enzyme E2 N	2e-60	protein metabolism	0	0	0	0	0	0	0	1	0	0	0	1
P874	CT-AG	326	FOXT_09519	hypothetical protein similar to eukaryotic translation initiation factor 3 subunit CLU1/TIF31	1e-164	protein metabolism	0	0	0	0	0	0	0	2	0	0	0	2
P1383	TA-GA	204	FOXT_01615	60S ribosomal protein L4-A	6e-70	protein metabolism	0	0	0	0	0	0	0	1	0	0	0	1
P1398	TA-GG	286	FOXT_00231	proteasome component C5	2e-139	protein metabolism	0	0	0	0	0	0	0	1	0	0	0	1
P201	TA-TA	443	FOXG_03710	hypothetical protein similar to proteasome regulatory particle subunit RpnI	0	protein metabolism	0	0	0	0	0	0	0	1	0	0	0	1
P884	TC-AG	159	FOXG_03083	40S ribosomal protein S4-A	7e-66	protein metabolism	0	0	0	0	0	0	0	2	0	0	0	1
P1476	TC-TC	475	FOXT_05553	60S ribosomal protein L19	0	protein metabolism	0	0	0	0	0	0	0	2	0	0	0	2
P132	TG-GC	200	FOXT_01760	40S ribosomal protein S13-1	5e-83	protein metabolism	0	0	0	0	0	0	0	1	0	0	1	3
P1280	TG-TC	358	FOXT_00266	hypothetical protein similar to multiubiquitin chain binding protein	1e-60	protein metabolism	0	0	0	0	0	0	0	1	0	0	0	1
P55	TT-AC	354	FOXG_05186	eukaryotic translation initiation factor 3 39 kDa subunit	1e-180	protein metabolism	0	0	0	0	0	0	0	1	0	0	0	1
P289	TT-CG	230	FOXT_03124	60S ribosomal protein L24	0	protein metabolism	0	1	1	1	1	1	1	2	1	1	1	2
P434	CC-TC	319	GQ871928.1	Fusarium oxysporum f. sp. lycopersici isolate 4287 two-component histidine kinase (hk1) gene, complete cds	1e-147	signal transduction	0	0	0	0	0	0	0	1	0	0	0	2
P630	CG-AA	327	FOXG_02106	hypothetical protein similar to WD repeat protein	7e-148	signal transduction	0	0	0	0	0	0	0	2	0	0	1	2
P304	CG-CA	215	FOXT_10713	hypothetical protein similar to Ca2+ ATPase	4e-68	signal transduction	0	0	0	0	0	0	0	1	0	0	0	1
P366	CG-CG	236	FOXT_09025	signal recognition particle 54 kDa protein	2e-88	signal transduction	0	0	0	0	0	0	0	1	0	0	0	1
P960	CT-TT	187	FOXG_05517	cAMP-dependent protein kinase regulatory subunit	6e-79	signal transduction	0	0	0	0	0	0	0	1	0	0	0	1
P1354	TC-GG	298	FOXT_01573	mitochondrial import receptor subunit tom-40	1e-118	signal transduction	0	0	0	0	0	0	0	1	0	0	0	1
P1268	TG-TA	311	FOXG_06395	transcriptional activator xlnR	5e-158	signal transduction	0	0	0	0	0	0	0	2	0	0	0	2
P1027	TT-GC	172	FOXT_07906	hypothetical protein similar to CDP-diacylglycerol-inositol 3-phosphatidyltransferase PIS	5e-51	signal transduction	0	0	0	0	0	0	0	1	0	0	0	1
P469	CT-CA	294	FOXT_12260	peroxidase/catalase 2	7e-148	stress response	0	0	0	0	0	0	0	2	0	0	0	2
P887	TC-AG	326	AF057141.1	Fusarium oxysporum f. sp. lycopersici Folyt 1 transposable element,	3e-09	stress response	0	0	0	0	0	0	0	1	0	0	0	1
P1070	CC-GC	253	FOXT_12711	SEC14 cytosolic factor	1e-124	transport	0	0	0	0	0	0	0	1	0	0	0	1
P464	CC-TG	136	FOXT_09879	hypothetical protein similar to neutral amino acid permease	8e-40	transport	0	0	0	0	0	0	0	2	0	0	0	1
P1121	CG-GC	346	FOXG_12799	hypothetical protein similar to SNARE domain protein	3e-122	transport	0	0	0	0	0	0	0	1	0	0	0	1
P1134	CG-GG	352	FOXT_01866	sorting nexin-41	0	transport	0	0	0	0	0	0	0	1	0	0	0	1
P667	CG-TA	177	FOXT_03478	protein similar to voltage-gated potassium channel beta-1 subunit	2e-76	transport	0	0	0	0	0	0	0	3	0	0	0	2
P700	CG-TG	278	FOXT_05057	hypothetical protein similar to sly1 protein	4e-32	transport	0	0	0	0	0	0	0	1	0	0	0	1
P611	CT-GC	284	FOXG_09522	hypothetical protein similar to metalloreductase	1e-139	transport	0	0	0	0	0	0	0	3	0	0	0	3
P1293	TC-CA	396	FVET_08954	hypothetical protein similar to vacuolar sorting protein 35	0	transport	0	0	0	0	0	0	0	1	0	0	0	1
P1339	TC-GA	302	FOXT_03015	vacuolar calcium ion transporter	3e-131	transport	0	0	0	0	0	0	0	1	0	0	0	1
P1419	TG-CC	299	FOXT_00358	hypothetical protein similar to secretory component protein shr3	3e-122	transport	0	0	0	0	0	0	0	1	0	0	0	1
P1216	CA-GC	192	FOXT_00982	conserved hypothetical protein	1e-19	unknown protein	0	0	0	0	0	0	0	1	0	0	0	2
P723	CA-TT	196	FVET_09195	conserved hypothetical protein	2e-85	unknown protein	0	0	0	0	0	0	0	0	0	0	0	1
P1160	CC-AT	282	FVEG_01926	conserved hypothetical protein	3e-131	unknown protein	0	0	0	0	0	0	0	1	0	0	0	1
P1487	CC-CA	169	FOXT_02506	conserved hypothetical protein	8e-66	unknown protein	0	0	0	0	0	0	0	1	0	0	0	0
P1068	CC-GC	295	FOXT_03049	conserved hypothetical protein	2e-142	unknown protein	0	0	0	0	0	0	0	1	0	0	0	1
P393	CC-TA	335	FOXT_09305	conserved hypothetical protein	4e-143	unknown protein	0	0	0	0	0	0	0	2	0	0	0	1
P394	CC-TA	305	FOXT_01417	conserved hypothetical protein	2e-151	unknown protein	0	0	0	0	0	0	0	2	0	0	0	2
P402	CC-TA	130	FOXT_03309	hypothetical protein	2e-34	unknown protein	0	0	0	0	0	0	0	2	0	0	0	2
P443	CC-TC	114	FOXT_08033	conserved hypothetical protein	5e-22	unknown protein	0	0	0	0	0	0	0	1	0	0	0	1
P450	CC-TG	386	FOXT_01911	conserved hypothetical protein	0	unknown protein	0	0	0	0	0	0	0	1	0	0	0	1
P461	CC-TG	160	FVET_07792	conserved hypothetical protein	1e-61	unknown protein	0	0	0	0	0	0	0	2	0	0	0	1
P404	CC-TT	275	FOXT_00017	conserved hypothetical protein	5e-56	unknown protein	0	0	0	0	0	0	0	2	0	0	0	1
P424	CC-TT	122	FOXG_04427	conserved hypothetical protein	2e-28	unknown protein	0	0	0	0	0	0	0	1	0	0	0	1
P631	CG-AA	317	FOXG_00520	conserved hypothetical protein	3e-153	unknown protein	0	0	0	0	0	0	0	3	0	0	0	2
P645	CG-AC	179	FOXG_08077	conserved hypothetical protein	9e-75	unknown protein	0	0	0	0	0	0	0	1	0	0	0	1
P298	CG-CA	390	FOXT_01478	conserved hypothetical protein	9e-179	unknown protein	0	0	0	0	0	0	0	1	0	0	0	1
P342	CG-CC	472	FOXG_03132	hypothetical protein	0	unknown protein	0	0	0	0	0	0	0	2	0	0	0	1
P371	CG-CG	280	FOXG_08311	conserved hypothetical protein	4e-121	unknown protein	0	0	0	0	0	0	0	1	0	0	0	1
P377	CG-CG	190	FOXT_04474	conserved hypothetical protein	8e-85	unknown protein	0	0	0	0	0	0	0	2	0	0	0	2
P1123	CG-GC	288	FOXT_06194	hypothetical protein	2e-53	unknown protein	0	0	0	0	0	0	0	1	0	0	0	1
P1128	CG-GC	184	FOXT_11259	conserved hypothetical protein	9e-69	unknown protein	0	0	0	0	0	0	0	2	0	0	0	2
P1136	CG-GG	262	FOXT_01958	conserved hypothetical protein	4e-68	unknown protein	0	0	0	0	0	0	0	1	0	0	0	1
P1115	CG-GT	191	FOXG_09359	conserved hypothetical protein	1e-23	unknown protein	0	0	0	0	0	0	0	1	0	0	0	1
P698	CG-TG	388	FOXG_13887	conserved hypothetical protein	7e-34	unknown protein	0	0	0	0	0	0	0	1	0	0	0	1
P867	CT-AC	136	FOXG_03905	hypothetical protein	5e-32	unknown protein	0	0	0	0	0	0	0	2	0	0	0	2
P609	CT-GC	323	FOXT_11434	hypothetical protein	7e-154	unknown protein	0	0	0	0	0	0	0	2	0	0	0	1
P976	CT-TC	362	FOXT_11516	conserved hypothetical protein	2e-31	unknown protein	0	0	0	0	0	0	0	1	0	0	0	1
P977	CT-TC	396	FOXT_08786	conserved hypothetical protein	1e-124	unknown protein	0	0	0	0	0	0	0	2	0	0	0	0
P171	TA-AG	492	FOXT_03633	conserved hypothetical protein	0	unknown protein	0	0	0	0	0	0	0	2	0	0	0	2
P196	TA-AG	101	FOXG_02983	hypothetical protein	6e-31	unknown protein	0	0	0	0	0	0	0	1	0	0	0	2
P248	TA-CA	230	FOXG_10034	conserved hypothetical protein	2e-30	unknown protein	0	0	0	0	0	0	0	2	0	0	0	1
P780	TA-CT	133	FOXT_03163	conserved hypothetical protein	2e-50	unknown protein	0	0	0	0	0	0	0	3	0	0	0	2
P1399	TA-GG	284	FOXG_02248	hypothetical protein	4e-137	unknown protein	0	0	0	0	0	0	0	1	0	0	0	1
P1403	TA-GG	165	FOXT_13204	predicted protein	7e-51	unknown protein	0	0	0	0	0	0	0	3	0	0	0	0
P203	TA-TA	491	FOXT_05255	conserved hypothetical protein	0	unknown protein	0	0	0	0	0	0	0	1	0	0	0	1
P205	TA-TA	392	FOXT_02030	conserved hypothetical protein	0	unknown protein	0	0	0	0	0	0	0	1	0	0	0	1
P209	TA-TA	310	FOXT_02199	conserved hypothetical protein	3e-88	unknown protein	0	0	0	0	0	0	0	2	0	0	0	2
P215	TA-TA	189	FOXT_11988	conserved hypothetical protein	4e-40	unknown protein	0	0	0	0	0	0	0	1	0	0	0	0
P824	TC-AC	269	FOXT_04965	predicted protein	4e-121	unknown protein	0	0	0	0	0	0	0	1	0	0	0	1
P808	TC-AT	273	FOXG_06202	conserved hypothetical protein	5e-127	unknown protein	0	0	0	0	0	0	0	2	0	0	0	2
P1292	TC-CA	437	FOXG_11485	predicted protein	0	unknown protein	0	0	0	0	0	0	0	2	0	0	0	2
P1294	TC-CA	86	FOXG_08365	hypothetical protein	5e-177	unknown protein	0	0	0	0	0	0	0	1	0	0	0	1
P1332	TC-CG	145	FOXT_08057	conserved hypothetical protein	7e-47	unknown protein	0	0	0	0	0	0	0	2	0	0	0	2
P1338	TC-GA	346	FOXT_03613	hypothetical protein	4e-100	unknown protein	0	0	0	0	0	0	0	2	0	0	0	2
P1363	TC-GC	359	FOXT_09288	conserved hypothetical protein	2e-173	unknown protein	0	0	0	1	0	0	0	1	0	0	0	1
P1365	TC-GC	320	FOXG_01569	conserved hypothetical protein	2e-133	unknown protein	0	0	0	0	0	0	0	2	0	0	0	2
P1366	TC-GC	322	FOXG_10525	conserved hypothetical protein	3e-156	unknown protein	0	0	0	0	0	0	0	2	0	0	0	2
P1368	TC-GC	282	FOXT_12753	conserved hypothetical protein	6e-74	unknown protein	0	0	0	0	0	0	0	1	0	0	0	1
P920	TC-TG	308	FOXG_13737	hypothetical protein	5e-108	unknown protein	0	0	0	0	0	0	0	1	0	0	0	1
P97	TG-GA	337	FOXG_00544	conserved hypothetical protein	2e-102	unknown protein	0	0	0	0	0	0	0	1	0	0	0	1
P129	TG-GC	280	FOXT_05018	conserved hypothetical protein	9e-138	unknown protein	0	0	0	0	0	0	0	2	0	0	0	1
P138	TG-GC	120	FVEG_04680	hypothetical protein	3e-27	unknown protein	0	0	0	0	0	0	0	2	0	0	0	1
P143	TG-GG	266	FVEG_14178	hypothetical protein	3e-131	unknown protein	0	0	0	0	0	0	0	2	0	0	0	2
P148	TG-GG	129	FOXG_00924	conserved hypothetical protein	3e-49	unknown protein	0	0	0	0	0	0	0	2	0	0	0	2
P1270	TG-TA	215	FOXG_01101	conserved hypothetical protein	7e-21	unknown protein	0	0	0	0	0	0	0	3	0	0	0	2
P1279	TG-TC	358	FOXG_05151	conserved hypothetical protein	0	unknown protein	0	0	0	0	0	0	0	2	0	0	0	2
P38	TT-AT	352	FOXT_05607	conserved hypothetical protein	1e-29	unknown protein	0	0	0	0	0	0	0	2	0	0	0	2
P1035	TT-GG	243	FOXT_09247	conserved hypothetical protein	6e-76	unknown protein	0	0	0	0	0	0	0	1	0	0	0	1
P365	CG-CG	426	FOXT_12915	arginase	0	virulence	0	0	0	0	0	0	0	1	0	0	0	1
P610	CT-GC	291	FOXT_05960	hypothetical protein similar to peroxisomal biogenesis factor PEX11	1e-136	virulence	0	0	0	0	0	0	0	2	0	0	0	1
