# Supplementary material for: Distinct colonization patterns and cDNA-AFLP transcriptome profiles in compatible and incompatible interactions between melon and different races of Fusarium oxysporum f. sp. melonis
Source: BMC Genomics. 2011 Feb 21;12:122. doi: 10.1186/1471-2164-12-122 (PMC3048547; doi:10.1186/1471-2164-12-122)
Supplement: Additional file 3 — List of the core 54 melon genes, which remain modulated in a coherent way (induced or repressed) throughout the experiment (from 4 dpi onwards) in the incompatible interaction between melon and the FOM race 1 strain ISPaVe1070. [file 1471-2164-12-122-S3.XLS]

## Sheet: Foglio1
Additional file 3: List of the core 54 melon genes, which remain modulated in a coherent way (induced or repressed) from 4 dpi onwards in the incompatible interaction.
ID	Bst-Mse	Length (bp)	Melon Unigene 4.0	Uniprot	Annotation	Blast score	Category	Avirulent ISPaVe1070				Virulent ISPaVe1018				Virulent ISPaVe1083
								2 dpi	4 dpi	8 dpi	21 dpi	2 dpi	4 dpi	8 dpi	21 dpi	2 dpi	4 dpi	8 dpi	21 dpi
P400	CC-TA	152	--	P42044;	Ferrochelatase	6e-19	Defence response	0	1	1	1	0	1	2	2	2	2	1	2
P206	TA-TA	327	MU54748	Q38907;	xyloglucan endotransglucosylase/hydrolase 3	1e-70	Defence response	1	2	1	2	0	1	1	1	1	1	1	1
P557	CT-GT	136	MU51460	Q2HXL0;	Respiratory burst oxidase homolog protein C	4e-11	Defence response	1	3	3	3	0	2	2	3	2	2	2	2
P517	CT-CG	134	--	P68173;	Adenosylhomocysteinase (S-adenosyl-L-homocysteine hydrolase)	2e-13	Metabolism	0	-1	-1	-1	0	0	0	0	0	0	0	-1
P996b	CT-TG	151	--	Q9SP37;	Adenosylhomocysteinase	8e-15	Metabolism	0	-1	-1	-1	0	0	0	-1	0	0	0	-1
P96	TT-TC	178	--	P47924;	Riboflavin biosynthesis protein ribBA, chloroplast precursor	6e-14	Metabolism	0	1	1	1	1	1	1	2	0	1	1	1
P297	CG-CA	434	MU48702	Q9SJ22;	cellulose synthase	3e-112	Metabolism	0	1	1	2	0	1	1	1	1	1	1	0
P204bis	TA-TA	367	MU56999	Q94CD1;	transferase family protein	0	Metabolism	2	2	1	1	0	1	1	1	0	1	0	1
P274	TT-CC	534	--	O22775;	Putative glycosyltransferase 2	6e-75	Metabolism	0	2	1	1	0	1	1	0	1	0	0	-1
P1004	TT-GA	403	MU49317	B9H5P0;	integral membrane protein-like	3e-56	Metabolism	0	2	1	2	0	1	2	0	1	1	1	2
P256	TT-CA	382	MU56288	Q09117;	putative bark storage protein	4e-126	Metabolism	0	2	2	1	1	1	1	3	0	1	2	2
P355	CG-CC	153	MU54667	--	putative calmodulin-related protein	3e-41	Signal transduction	0	1	1	1	0	0	0	0	0	0	0	0
P251	TA-CA	64	MU52101	--	protein kinase family protein	2e-24	Signal transduction	0	1	1	1	-1	0	0	-1	1	1	-1	-1
P1184	CA-GA	81	MU51842	--	RPT2 (ROOT PHOTOTROPISM 2); protein binding	4e-30	Signal transduction	3	1	1	3	1	1	0	0	2	1	0	0
P1231	CA-AT	413	--	Q9C519;	WRKY protein	1e-48	Signal transduction	0	1	1	1	0	0	0	1	0	0	0	1
P1155	CC-AA	108	--	Q37145	Calcium-transporting ATPase 1, chloroplast precursor	7e-10	Signal transduction	0	1	1	2	0	0	1	0	0	0	0	0
P204	TA-TA	384	MU46993	P43187;	Ca2+-binding protein	0	Signal transduction	0	2	1	2	0	0	1	2	0	0	1	2
P1370	TC-GC	222	MU50486	Q9FKW4;	calcium-dependent protein kinase CDPK1444	1e-112	Signal transduction	0	2	1	1	0	1	1	1	1	1	1	0
P1478	TC-TC	269	--	Q9LFL1	Receptor protein kinase-like protein	2e-20	Signal transduction	0	2	1	1	0	0	1	2	0	0	1	2
P296	CG-CA	479	--	Q9ZRD8	GMFP5 (Fragment).	3E-09	Transport	1	1	1	2	0	1	1	2	1	1	1	1
P940	CT-TA	244	--	Q9FN18;	Metal transporter Nramp4 (AtNramp4).	1e-34	Transport	0	1	1	1	0	1	1	2	0	1	1	2
P1018	TT-GT	242	MU52801	--	symbiotic ammonium transporter; nodulin	4e-122	Transport	0	2	1	1	0	0	2	2	0	0	2	2
P57	TT-AC	237	--	Q8H0E1;	AUX1-like auxin transport protein	4e-11	Transport	1	1	2	2	0	0	-1	-1	0	0	0	-1
P615	CT-GC	191	MU47935	--	unknown protein	1e-37	Unknown protein	0	-2	-1	-2	0	0	0	0	0	0	0	0
P865	CT-AC	251	--	B9HZT0;	Putative uncharacterized protein	1e-20	Unknown protein	0	-1	-1	-1	0	0	1	2	0	0	2	2
P671	CG-TT	349	--	B9S6B7;	Chromosome chr4 scaffold_83, whole genome shotgun sequence	3e-20	Unknown protein	0	1	1	2	0	1	2	1	1	2	1	0
P1434bis	TA-CC	167	MU43439	--	hypothetical protein	7e-58	Unknown protein	0	1	1	2	0	1	2	1	0	1	2	1
P271	TT-CT	154	MU44501	--	hypothetical protein	2e-58	Unknown protein	0	2	1	2	0	1	2	3	0	1	2	3
P275	TT-CC	426	--	B9SBH5;	Putative uncharacterized protein.	3e-19	Unknown protein	0	2	1	1	0	1	1	1	0	0	1	1
P784	TC-AA	373	--	B9HW61;	Putative uncharacterized protein.	5e-50	Unknown protein	0	2	1	1	1	0	1	2	0	0	0	2
P787	TC-AA	315	--	Q9LPM5;	F2J10.8 protein (Putative uncharacterized protein At1g50040).	5e-21	Unknown protein	0	2	1	1	0	0	1	1	0	0	0	1
P208	TA-TA	302	MU45236	--	hypothetical protein	8e-164	Unknown protein	0	3	1	2	0	1	1	1	1	1	1	1
P653	CG-AG	215	--	Q9LI74;	Putative uncharacterized protein.	1e-13	Unknown protein	0	1	2	1	0	1	1	1	0	0	0	1
P1207	CA-GC	241	MU54301	--	EST	4e-128	Unknown protein	1	1	2	1	0	1	1	2	1	1	1	2
P743	CA-TG	92	--	--			No hit found	-1	-2	-2	-2	-1	-2	-2	-1	-1	-2	-2	-1
P520	CT-CG	95	--	--			No hit found	-1	-2	-1	-2	-1	-1	0	0	-2	-1	0	0
P754	CA-CT	148	--	--			No hit found	-2	-2	-1	-2	-1	-1	-1	-1	-1	-1	-1	-1
P938	CT-TA	295	--	--			No hit found	0	-2	-1	-1	0	-1	-1	1	-1	-1	-1	1
P102	TG-GA	88	--	--			No hit found	0	-1	-1	-1	0	-1	-1	1	-1	-1	-1	1
P114	TG-GT	149	--	--			No hit found	-2	-1	-1	-3	-2	-1	-2	-3	-1	-1	0	-3
P485	CT-CT	218	--	--			No hit found	0	-1	-1	-1	0	0	0	-2	0	0	0	-2
P643	CG-AC	260	--	--			No hit found	0	-1	-1	-2	-1	-1	0	1	0	0	1	2
P790	TC-AA	263	--	--			No hit found	1	-1	-1	-1	0	-1	-1	-1	-1	-1	-1	-1
P811	TC-AT	174	--	--			No hit found	-1	-1	-1	-1	-1	-1	-1	1	-1	-1	1	0
P638	CG-AT	181	--	--			No hit found	1	1	1	2	0	0	1	2	1	0	1	2
P875	CT-AG	289	--	--			No hit found	0	1	1	1	0	1	1	2	0	0	0	2
P680	CG-TT	142	--	--			No hit found	0	2	1	1	0	0	1	2	0	1	1	2
P777	TA-CT	244	--	--			No hit found	0	2	1	1	0	1	1	1	0	1	1	1
P778	TA-CT	134	--	--			No hit found	-1	2	1	1	1	0	1	3	0	0	0	3
P783	TC-AA	458	--	--			No hit found	1	2	1	1	1	0	1	1	0	0	0	1
P1012	TT-GA	136	--	--			No hit found	0	2	1	2	0	1	2	0	1	1	0	0
P1349	TC-GT	111	--	--			No hit found	0	2	1	2	1	1	1	0	1	1	1	0
P350	CG-CC	226	--	--			No hit found	0	1	2	1	0	1	1	2	0	1	1	2
P692	CG-TC	272	--	--			No hit found	0	2	2	2	0	2	2	1	2	1	1	0
