# Supplementary material for: Distinct colonization patterns and cDNA-AFLP transcriptome profiles in compatible and incompatible interactions between melon and different races of Fusarium oxysporum f. sp. melonis
Source: BMC Genomics. 2011 Feb 21;12:122. doi: 10.1186/1471-2164-12-122 (PMC3048547; doi:10.1186/1471-2164-12-122)
Supplement: Additional file 4 — Complete list of Fusarium oxysporum f. sp. melonis (FOM) transcripts identified by cDNA-AFLP analysis from fungal samples of colonies grown in vitro and selected for sequencing. TDFs were chosen on the basis of their differential abundance in the different FOM strains. Identification numbers (ID) correspond to the progressive numbering of bands in the gels. The primer combination used to visualize each band (Bst-Mse column) and the corresponding length of the fragment are reported, along with the accession number retrieved from the database and the corresponding blast score and annotation. In addition, the file reports the presence (+) or absence (-) of expression of each transcript for the 3 strains of FOM. [file 1471-2164-12-122-S4.XLS]

## Sheet: Foglio3
Additional file 4 : Complete list of sequenced FOM transcripts expressed in vitro
ID	Bst-Mse	Length (bp)	Accession	Blast score	Annotation	Expression
						ISPaVe 1070	ISPaVe 1018	ISPaVe 1083
F32	TT-AT	143	FOXG_00629	3e-59	gene encoding FOL conserved hypothetical protein	+	-	-
F33	TT-AT	129	FOXG_00183	2e-53	gene encoding FOL conserved hypothetical protein	+	-	-
F37	TT-AT	50			No hit found	-	+	-
F41	TT-AC	252	FOXT_10183	1e-118	transcript encoding FOL conserved hypothetical protein	-	+	-
F55	TT-AG	215	FOXG_12855	3e-66	gene encoding FOL conserved hypothetical protein	+	-	-
F64	TG-GA	400	FOXG_15273	0	gene encoding FOL hypothetical protein similar to glycosyl transferase family 8 domain containing protein	-	+	-
F65	TG-GA	144	FOXT_04325	5e-67	transcript encoding FOL hypothetical protein similar to MFS drug transporter	+	-	-
F95	TG-GG	190	FOXT_05534	6e-92	transcript encoding FOL arsenical pump-driving ATPase	+	-	-
F98	TG-GG	144	FVEG_14178	2e-29	gene encoding Fusarium verticillioides conserved hypothetical protein	+	-	-
F119	TA-TA	458	FOXT_09801	0	transcript encoding FOL alkaline proteinase precursor	-	-	+
F139	TA-CA	19			No hit found	+	-	-
F159	CG-CA	287	FOXT_13626	5e-152	transcript encoding FOL conserved hypothetical protein	-	-	+
F170	CG-CT	263	FOXT_09425	5e-130	transcript encoding FOL conserved hypothetical protein	-	+	-
F178	CG-CT	66			No hit found	-	-	+
F179	CG-CT	107			No hit found	-	+	-
F267	CT-CG	103			No hit found	+	-	-
F268	CT-CG	33			No hit found	+	-	-
F277	CT-GT	238	FVET_07297	2e-24	transcript encoding Fusarium verticillioides hypothetical protein	+	-	-
F302	CG/AT	90			No hit found	-	+	-
F305	CG-AC	76			No hit found	-	-	+
F307	CG-AC	298	FOXT_00951	7e-148	transcript encoding FOL 40S ribosomal protein S6-B	-	-	+
F309	CG-AG	276	FOXT_15329	3e-107	transcript encoding FOL conserved hypothetical protein	-	+	-
F454	CT-TA	419	FOXT_16809	0	transcript encoding FOL predicted protein	-	-	+
F500	TT-GT	96	FOXT_00308	5e-38	transcript encoding FOL ATP synthase subunit alpha, mitochondrial precursor	+	-	-
F518	CC-GT	387			No hit found	+	-	-
F532	CC-GC	97			No hit found	+	-	-
F533	CC-GC	193	FOXG_08084	2e-61	gene encoding FOL conserved hypothetical protein	+	-	-
F545	CG-GA	247	FOXT_13284	9e-67	transcript encoding FOL conserved hypothetical protein	+	-	-
F557	CG-GT	185	FOXT_11004	2e-91	transcript encoding FOL hypothetical protein	+	-	-
F561	CG-GT	193	FOXT_11279	3e-72	transcript encoding FOL hypothetical protein similar to ER-golgi SNARE complex subunit Bet1	+	-	-
F571	CG-GC	144	FVET_02295	7e-57	transcript encoding Fusarium verticillioides eukaryotic peptide chain release factor GTP-binding subunit	+	-	-
F572	CG-GC	93			No hit found	+	-	-
F590	TT-TA	180	FOXT_01147	2e-76	transcript encoding FOL conserved hypothetical protein	+	-	-
F593	CC-AA	262	FOXT_04599	3e-119	transcript encoding FOL hypothetical protein similar to K-3-type glutaminase	-	-	+
F594	CC-AA	36			No hit found	+	-	-
F601	CC-AT	93	FOXG_05275	3e-39	gene encoding FOL conserved hypothetical protein	-	+	-
F603	CC-AC	138	FOXT_09702	2e-63	transcript encoding FOL conserved hypothetical protein	-	-	+
F604	CC-AC	63	FOXG_03905	1e-09	gene encoding FOL hypothetical protein	-	+	-
F606	CC-AG	340	FOXT_00548	0	transcript encoding FOL conserved hypothetical protein	+	-	-
F607	CC-AG	212	FOXT_10954	3e-78	transcript encoding FOL conserved hypothetical protein	+	-	-
F613	CA-GA	27			No hit found	+	-	-
F615	CA-GA	358	FOXT_02566	1e-159	transcript encoding FOL conserved hypothetical protein	+	-	-
F616	CA-GA	120			No hit found	+	-	-
F623	CA-GT	112			No hit found	-	-	+
F624	CA-GT	115			No hit found	+	-	-
F626	CA-GT	96			No hit found	+	-	-
F631	CA-GC	369	FOXT_09814	0	transcript encoding FOL predicted protein	+	-	-
F648	CA-AT	317	FOXT_01647	1e-161	transcript encoding FOL hypothetical protein similar to utr1 protein	+	-	-
F653	CA-AC	349			No hit found	+	-	-
F680	TG-TT	223	FOXT_00434	1e-19	transcript encoding FOL general amino-acid permease GAP1	+	-	-
F682	TG-TT	113			No hit found	+	-	-
F683	TG-TT	105			No hit found	+	-	-
F689	TG-TC	203			No hit found	+	-	-
F690	TG-TC	115			No hit found	-	+	-
F692	TG-TC	111	FOXT_13507	3e-46	transcript encoding FOL hypothetical protein similar to succinyl-CoA:3-ketoacid-coenzyme A transferase	+	-	-
F699	TC-CA	215	FOXG_08365	8e-33	gene encoding FOL hypothetical protein	+	-	-
F723	TC-CG	142	FOXT_02233	7e-66	transcript encoding FOL triosephosphate isomerase	+	-	-
F726	TC-GA	374	FOXG_16920	0	gene encoding FOL hypothetical protein similar to alpha-amylase 1	-	+	-
F735	TC-GT	122			No hit found	+	-	-
F758	TC-GC	252	FOXT_10386	1e-136	transcript encoding FOL conserved hypothetical protein	-	-	+
F769	TA-GA	45			No hit found	+	-	-
F773	TA-GT	215	FOXG_07217	5e-37	gene encoding FOL hypothetical protein similar to conserved transmembrane protein	-	-	+
F777	TA-GC	249			No hit found	+	-	-
F779	TA-GC	158	FOXG_05319	2e-48	gene encoding FOL conserved hypothetical protein	+	-	-
F785	TG-CA	473	FOXT_12028	5e-85	transcript encoding FOL hypothetical protein similar to cytochrome P450 monooxygenase	+	-	-
F789	TG-CT	21			No hit found	+	-	-
F800	TG-CG	514	FOXG_03176	1e-153	gene encoding FOL conserved hypothetical protein	+	-	-
F812	TA-CG	315	FOXG_12112	2e-139	gene encoding FOL conserved hypothetical protein	+	-	-
F828	TG-AG	94			No hit found	+	-	-
F829	TG-AG	292	FOXT_14006	1e-130	transcript encoding FOL predicted protein	+	-	-
F830	TG-AG	19			No hit found	+	-	-
F844	CC-CT	324	FOXT_16196	1e-35	transcript encoding FOL conserved hypothetical protein	+	-	-
F845	CC-CT	308	FOXT_03252	8e-43	transcript encoding FOL conserved hypothetical protein	+	-	-
F856	CC-CC	61			No hit found	+	-	-
F860	CC-CG	166	FVET_08628	1e-58	transcript encoding Fusarium verticillioides hypothetical protein	+	-	-
