# Supplementary material for: Distinct colonization patterns and cDNA-AFLP transcriptome profiles in compatible and incompatible interactions between melon and different races of Fusarium oxysporum f. sp. melonis
Source: BMC Genomics. 2011 Feb 21;12:122. doi: 10.1186/1471-2164-12-122 (PMC3048547; doi:10.1186/1471-2164-12-122)
Supplement: Additional file 5 — List of primers used in Real time RT-PCR analysis. Identification numbers (ID) correspond to the progressive numbering of bands in the gels. The accession codes for each gene represent the corresponding database in which homology was identified, MU = Melon Unigene, FOX = Fusarium Comparative Database. [file 1471-2164-12-122-S5.XLS]

## Sheet: Foglio1
Additional file 5: List of primers used in this study
ID	Homology	E-value	Annotation	Sense Primer	Anti-sense primer
P200	MU48195	0	ACC oxidase	GGGGGATAATCCTTCTGTTTC	CTTCCAGTTGATCCCCGATA
P557	MU51460	3e-45	Respiratory burst oxidase homolog protein C	TGCATTGGAATGAACCAAGA	GAGGGAATCACCGGTAAGGT
P1100	MU54228	2e-44	Protein translocase SEC61 complex gamma subunit	CCCTACAAATCCCATCACAA	GTCATAAACCGGATCGCAAG
P1370	MU50486	1e-112	calcium-dependent protein kinase CDPK1444	GTCAATACCGATGGCCTTGT	CTCAAAAGCTGCCTGTGACC
P554	MU45886	2e-27	13S-lipoxygenase	TGGAACTGGGGAGCGTATAG	CTCGTCGTCGTCCAGTTCTT
P767	MU47701	4e-50	Endochitinase 1 precursor	TATTACCGGCAATTGGCAAC	GTCCTGAGTAACGATGTTGGTG
P769	MU43951	6e-61	UBQ14 (ubiquitin 14); protein binding	TTGCTGGTAAGCAGCTTGAA	TCCTGAGTAACGTCTTCACGTA
P493	FOXT 12671	5e-152	aspartate aminotransferase, mitochondrial precursor	GTCTCACATCACCAGCCAGA	CCGTCCTTGGTAGCGTAGAC
P135	FOXT 08523	1e-48	Acyl-CoA desaturase	TTACCTACATGAACGACTCTGC	GATGAGTCCTGAGTAAGCAGCAT
P1315	FOXG 05190	2e-79	E3 ubiquitin-protein ligase pub1	CGACTCGACTTGCCTCCTTA	CAGTTCAGTGTCCCTGCTGA
P819	FOXG 09125	6e-117	Hypothetical protein similar to avenacinase	GTGCTGGCACACCACCTAAG	AGCTGAGATCACGACCCATC
P1403	FOXT 13204	7e-51	Predicted protein	TCCTTCCAGGAATGTCAGAGA	GGCTTAGCACTTGCCCTTCT
	AY859055		Melon Actin	CCCTGGTATTGCAGACAGGA	ACATCTGCTGGAAGGTGCTT
